# Supplementary material for: Intervertebral Disk Degeneration and Bone Mineral Density: A Bidirectional Mendelian Randomization Study
Source: Calcif Tissue Int. 2023 Nov 17;114(3):228–36. doi: 10.1007/s00223-023-01165-1 (PMC10902056; doi:10.1007/s00223-023-01165-1)
Supplement: Supplementary file 11 — Supplementary file11 (XLSX 49 KB) [file 223_2023_1165_MOESM11_ESM.xlsx]

## Sheet: Sheet1
Supplementary Table 1 IVs of BMDs for MR analyses in stage 1.
					GWAS Beta		GWAS P
Exposure	Outcome	SNP	Effect allele	Other allele	Exposure	Outcome	Exposure	Outcome
Heel BMD	IVDD	rs10015974	G	A	-0.0147795	0.0061	5.49997e-09	0.6611
		rs10057211	C	A	0.0324811	0.0068	8.4004e-18	0.659601
		rs10087008	A	T	-0.0141423	0.0081	9.90011e-10	0.5467
		rs10145299	C	T	0.022178	-0.0262	7.59976e-27	0.02516
		rs10148621	A	T	0.0153803	0.0256	6.80002e-09	0.1066
		rs10206992	G	T	-0.0185569	-0.0018	5.30029e-17	0.8815
		rs10222078	A	G	-0.0192461	-0.0023	1.29987e-16	0.8467
		rs10245919	T	C	-0.013315	-0.0254	9.09913e-11	0.0531704
		rs10264106	C	A	0.0487347	0.0311	1.50003e-72	0.0389502
		rs10407062	C	T	-0.0137514	0.0017	2.60016e-11	0.8846
		rs10410950	A	G	-0.0318867	-0.0564	6.59933e-11	0.1529
		rs1042704	A	G	-0.0276667	-0.0441	5.19996e-28	0.002006
		rs1043003	C	T	-0.0170758	-0.0084	3.59998e-12	0.5256
		rs10474093	C	T	-0.0114012	-0.0165	1.2e-08	0.1565
		rs10490046	C	A	-0.0285703	-0.0208	7.00003e-30	0.0843995
		rs10739971	A	G	0.0195045	-0.0196	2.29985e-21	0.1147
		rs10740042	C	T	0.0156608	0.0241	3.80014e-12	0.0542001
		rs10750766	A	C	0.0254263	0.0186	3.59998e-27	0.1586
		rs10764201	T	C	0.0202067	0.015	4.60045e-19	0.2169
		rs10765568	T	C	-0.0174025	0.0019	2.70023e-15	0.8763
		rs10779795	G	A	-0.0197628	0.0055	4.40048e-22	0.6715
		rs10783573	A	G	-0.0162398	0.0056	5.40008e-11	0.6578
		rs10788221	A	G	0.0165606	-0.0103	2.19989e-16	0.4152
		rs10817895	T	A	0.0156044	-0.0091	3.2e-10	0.468
		rs10824766	T	C	-0.129482	-0.0136	1e-200	0.4284
		rs10842704	G	T	0.0280498	-0.0065	3.40017e-28	0.611499
		rs10848507	G	A	-0.0267001	-0.0007	1.69981e-16	0.973
		rs10859561	T	C	0.0163975	-0.0036	1.39991e-15	0.7561
		rs10885434	C	G	-0.0216634	0.0152	9.79941e-23	0.2455
		rs10887745	T	G	-0.0160227	0.0218	1.99986e-14	0.0602296
		rs10896426	C	T	0.0251911	-0.0097	1.39991e-33	0.4072
		rs10917449	G	A	-0.0194195	-0.0264	8.69961e-17	0.0369803
		rs10920352	C	T	0.0114203	0.0281	4e-10	0.0154999
		rs10931982	C	T	0.053909	0.0112	2.99916e-107	0.4968
		rs11007241	A	G	-0.0163837	0.002	8.60003e-12	0.8821
		rs11023882	A	G	-0.0127467	0.0149	3.2e-09	0.2057
		rs11067228	G	A	0.0156562	0.0242	2.09991e-16	0.0448095
		rs11088458	G	A	-0.0439458	0.0078	6.79986e-82	0.5213
		rs11107263	A	C	0.017602	0.0265	1.7e-09	0.1653
		rs11127656	A	G	-0.0120571	-0.0083	2.80001e-10	0.544999
		rs11142400	A	G	0.0125897	-0.0167	2.19999e-09	0.1582
		rs1114344	G	A	-0.0112754	-0.0124	1.2e-08	0.2865
		rs11175773	T	C	0.0217571	0.0068	4.20001e-08	0.722
		rs11175835	A	G	-0.0228987	0.0202	2.09991e-22	0.1471
		rs11196170	A	G	-0.0300586	-0.0207	2.90001e-31	0.1384
		rs112073168	A	G	-0.037428	0.0595	8.99995e-10	0.2175
		rs11228240	T	C	-0.0426866	0.0068	8.00018e-77	0.665001
		rs11238756	C	T	0.012318	0.0068	5.49997e-10	0.5664
		rs11242776	C	T	-0.0142242	0.0098	3.79997e-09	0.4082
		rs112447018	A	G	0.0401402	0.0221	1.09999e-10	0.7098
		rs112766772	C	T	0.0167911	0.0187	3.29997e-10	0.197
		rs1133400	G	A	0.0305529	-0.0101	4.60045e-34	0.5144
		rs113488960	C	G	0.0553505	0.0505	3.59998e-11	0.083299
		rs114268629	C	T	-0.0689303	0.0529	1.50003e-32	0.1311
		rs114658808	A	G	0.0566085	0.0043	2.09991e-21	0.8354
		rs114667987	T	C	-0.0405383	0.0941	2e-10	0.0430695
		rs11576308	A	G	0.0153447	0.0225	2.70023e-15	0.0669299
		rs1159798	C	A	-0.0641807	-0.0049	6.69885e-154	0.715899
		rs116228246	C	G	0.0865451	-0.0768	2.90001e-41	0.2495
		rs11643240	G	A	-0.0153582	0.0088	2.09991e-12	0.5082
		rs11668064	G	A	-0.0340146	0.0281	1.59993e-51	0.04338
		rs11670056	T	C	-0.0239424	-0.0001	1.29987e-11	0.9977
		rs11675489	G	A	-0.0131167	0.0101	1.29999e-09	0.4118
		rs11688492	C	T	-0.0127471	-0.0101	2.29985e-11	0.3986
		rs11696009	C	A	0.0157018	-0.0062	2.29985e-14	0.608199
		rs117111740	C	T	-0.111804	0.0375	1.50003e-71	0.3297
		rs117124857	T	C	-0.0753168	-0.0239	8.30042e-29	0.668199
		rs11729023	T	C	0.0250765	-0.0087	1.29987e-14	0.670601
		rs117445182	A	C	-0.0689532	0.0356	1.20005e-20	0.3232
		rs117481343	T	C	0.129348	0.0393	8.4004e-94	0.3759
		rs11752784	G	A	-0.0246596	-0.0222	6.70039e-12	0.207
		rs11752873	T	C	0.0185848	-0.0087	1.29999e-09	0.550399
		rs117557198	G	A	0.0297855	-0.0145	1.59993e-14	0.4784
		rs118115924	T	G	-0.198518	-0.0868	2.90001e-94	0.5756
		rs1181334	G	T	-0.0226008	-0.0161	5.40008e-20	0.2733
		rs1187624	C	A	-0.0242445	0.0014	2.19999e-08	0.9465
		rs11880992	A	G	-0.0166909	0.0054	2.19989e-15	0.6528
		rs11915970	T	A	0.0441141	0.0146	9.09913e-46	0.4172
		rs11934731	A	G	-0.0358039	-0.0182	3.40017e-53	0.1497
		rs11995050	C	A	0.0145992	-0.0072	2.39994e-13	0.602101
		rs12041821	A	C	-0.0143761	-0.0006	3.2e-08	0.9627
		rs12121554	A	G	0.0237496	0.0216	3.80014e-26	0.0785796
		rs12127020	G	C	0.0173173	-0.0285	7.29962e-12	0.06446
		rs12149673	G	A	0.0287765	-0.0133	1.29987e-38	0.3098
		rs12210993	A	G	-0.0222484	-0.0099	3.59998e-26	0.3943
		rs12215938	T	C	0.0240366	0.039	3.69999e-18	0.0226001
		rs12276167	G	T	-0.0135058	0.0116	4.10015e-12	0.3464
		rs12323717	G	A	0.0145705	0.0025	3.2e-09	0.8361
		rs12332674	G	T	0.0207713	0.0085	3.80014e-12	0.6013
		rs12358555	G	A	0.0186808	0.0088	7.00003e-16	0.5327
		rs12372718	G	A	-0.0148156	-0.0036	2.60016e-13	0.7683
		rs12443188	A	T	0.0223465	0.0233	1.29987e-18	0.0703801
		rs12448684	A	G	-0.0240184	0.0275	1.39991e-31	0.01844
		rs12452440	C	T	0.018347	-0.0408	5.60015e-21	0.000496798
		rs12485244	A	G	0.016987	-0.0114	5.50047e-15	0.3304
		rs12487905	C	T	0.0127555	-0.0211	4.79999e-08	0.1268
		rs12499988	T	C	-0.0164263	0.0173	1.59993e-13	0.1565
		rs12534970	G	A	0.0119276	-0.027	5.99998e-09	0.0209701
		rs12545602	A	C	0.0211702	0.0131	8.4004e-13	0.4866
		rs1256065	T	G	0.0121038	-0.0065	1.5e-08	0.578901
		rs12569559	G	T	0.0185821	0.0308	4.00037e-18	0.00832895
		rs12616772	C	A	-0.0114877	0.0077	5.49997e-09	0.543599
		rs12733821	C	G	0.0161103	-0.0011	5.50047e-16	0.9252
		rs12756373	C	A	0.020704	-0.0151	1.79999e-10	0.445
		rs12811685	G	C	-0.0176709	-0.0197	1.69981e-14	0.1202
		rs1286075	T	C	0.0305343	0.0055	2.99985e-30	0.7319
		rs1286662	G	A	-0.0222947	-0.0129	8.19974e-16	0.3697
		rs12924535	T	G	0.0215055	-0.012	1.29987e-25	0.328
		rs12941363	A	C	0.01286	-0.013	4.70002e-08	0.3737
		rs12942736	T	C	-0.0235682	0.0209	3.80014e-23	0.1828
		rs12945403	C	T	-0.0172539	-0.0121	6.20012e-17	0.3533
		rs12984621	G	C	0.0170423	-0.0024	5.70033e-12	0.8555
		rs12986939	A	G	-0.0502059	-0.0278	3.39625e-111	0.0426403
		rs13002567	C	T	0.0180016	0.0087	5.60015e-17	0.4831
		rs13022378	T	C	0.0225401	0.0078	3.19963e-29	0.5114
		rs13070996	T	G	-0.014301	-0.0113	9.69996e-10	0.3679
		rs13072536	T	A	0.0169139	0.0135	2.19999e-09	0.3093
		rs13088318	G	A	0.0152577	0.0222	9.20026e-12	0.0632295
		rs13133616	G	A	0.0189451	-0.019	2.70023e-13	0.1464
		rs13154707	G	A	0.0208068	0.0089	3.90032e-21	0.4731
		rs13179493	C	T	0.0295407	-0.0004	4.60045e-39	0.9796
		rs134613	G	T	-0.0428614	0.0103	3.50026e-90	0.3977
		rs1351623	T	C	-0.0160458	-0.016	4.79999e-09	0.3111
		rs1386625	G	A	-0.0455185	-0.0035	2.39994e-40	0.8773
		rs1392798	A	G	-0.0151855	-0.0087	6.79986e-13	0.4562
		rs139603701	G	A	-0.105751	-0.0145	8.30042e-41	0.783599
		rs140676008	A	G	-0.0476008	-0.0067	3.40001e-09	0.8757
		rs141399219	T	C	0.0334218	-0.0298	4.49987e-11	0.3468
		rs1414660	T	C	0.0812901	0.0028	1e-200	0.8711
		rs141795717	A	G	0.22756	0.0254	1.1995e-185	0.5192
		rs1428968	T	C	0.0234504	0.0212	7.19946e-19	0.1946
		rs1444436	G	C	-0.016125	-0.0002	9.49948e-12	0.9855
		rs1470580	A	T	0.0146835	0.0084	3.40001e-08	0.5045
		rs1475120	A	G	0.0133867	0.0221	1.6e-10	0.0597297
		rs1487241	T	A	-0.0250718	0.011	2.90001e-28	0.4116
		rs149078150	T	C	0.0459518	-0.0181	2e-08	0.618399
		rs1491814	T	A	-0.0171864	-0.0144	3.40001e-09	0.3614
		rs150059308	A	G	-0.0727008	-0.1225	4.60045e-14	0.0181501
		rs1502201	A	G	-0.017271	0.0094	1.99986e-16	0.4411
		rs150445982	T	C	0.0959681	-0.0012	1.99986e-36	0.9774
		rs150967545	A	G	0.0525879	0.0333	3.90032e-18	0.2847
		rs1521908	C	T	-0.0114713	-0.0136	3.50002e-08	0.251
		rs1528602	C	T	-0.0170826	-0.0048	3.10027e-13	0.7323
		rs1533142	G	C	-0.0233703	0.0122	2.09991e-19	0.3408
		rs1535571	G	A	0.0129223	0.0176	1e-12	0.1355
		rs1545920	T	A	0.0162712	0.0034	1.09999e-10	0.8531
		rs1548607	G	A	-0.0180626	0.0027	1.10002e-14	0.8248
		rs1550270	C	T	0.0161526	0	7.29962e-15	0.9971
		rs1555958	G	C	0.0306573	-0.0004	6.4998e-45	0.9742
		rs159408	T	A	-0.0146403	0.0049	6.89922e-12	0.695601
		rs1622638	A	G	0.0153895	0.0234	6.59933e-16	0.0484998
		rs167365	G	C	-0.0188056	-0.008	1.9002e-15	0.536
		rs16878921	A	G	0.033872	0.0001	3.80014e-26	0.9932
		rs17010957	C	T	0.0326652	0.0003	1.10002e-28	0.9874
		rs1706708	A	G	-0.0285921	-0.0051	1.20005e-39	0.6879
		rs1708627	G	A	-0.0137594	0.0061	3.10027e-11	0.6291
		rs17265513	C	T	-0.0333287	0.0189	4.70002e-36	0.1414
		rs17429745	T	G	0.0170806	0.025	7.39946e-13	0.0340902
		rs174598	A	G	0.0140422	0.0281	5.30029e-11	0.0216302
		rs17472350	C	T	-0.0738983	-0.0322	2.09991e-27	0.245
		rs17507577	A	G	0.0598153	-0.0306	1e-54	0.1935
		rs1766790	T	C	-0.025965	-0.0105	2.70023e-22	0.6387
		rs17679410	G	A	0.0251958	0.0012	1.80011e-27	0.928
		rs17686786	C	T	0.0247336	0.0375	4.70002e-08	0.2506
		rs1771982	C	T	-0.00940308	0.0002	3.59998e-08	0.9863
		rs1777277	A	C	-0.0108505	-0.0015	7.49998e-09	0.8984
		rs181367	G	C	0.011723	-0.0266	3.79997e-08	0.0270502
		rs183084030	A	T	0.0360016	-0.0436	1.59993e-12	0.1582
		rs1834554	C	G	-0.0220725	0.0256	2.39994e-16	0.1625
		rs1844776	C	T	0.0121635	-0.0058	4.09996e-09	0.618399
		rs1859839	A	G	-0.0402759	-0.0221	1.80011e-54	0.1964
		rs188424982	A	G	0.0454047	0.1524	2.5e-08	0.0228602
		rs1891002	A	T	-0.0836322	0.0104	1e-200	0.4147
		rs1897468	T	C	-0.0127764	0.0303	5.60003e-10	0.0181602
		rs1902177	T	C	0.0146468	-0.0263	7.90005e-10	0.0289101
		rs1907310	A	G	-0.0209684	-0.0018	9.3994e-15	0.8901
		rs1977576	C	T	0.0231942	0.0136	1.20005e-24	0.2439
		rs1991431	A	G	-0.0178361	0.0107	2.39994e-16	0.3583
		rs2029999	T	C	0.013186	-0.0176	9.79941e-11	0.1495
		rs2052480	A	G	0.0269752	0.0138	3.59998e-31	0.3431
		rs206432	T	G	0.0159228	-0.0111	1e-13	0.3417
		rs2069442	C	G	-0.0193391	-0.0065	1.59993e-16	0.6124
		rs2073381	C	G	0.0121082	0.0025	5e-09	0.8477
		rs2073489	C	T	-0.0124577	0.0078	3.2e-09	0.5037
		rs2085490	G	A	0.0128938	-0.0185	6.4998e-11	0.1136
		rs210374	T	A	0.013769	-0.0067	2.30001e-09	0.578
		rs2109204	G	C	-0.0127059	-0.0039	3.29997e-09	0.7893
		rs215226	G	A	0.024173	0.0188	4.00037e-32	0.1192
		rs2216949	T	C	0.0290342	-0.0024	1.39991e-19	0.8573
		rs2227607	A	C	-0.0205264	-0.0132	1.6e-09	0.537901
		rs2239626	C	T	0.0165662	-0.0056	1.29999e-10	0.683901
		rs2240226	T	C	0.0344693	-0.0135	4.60045e-47	0.2872
		rs2254027	A	C	0.0188547	0.0285	3.10027e-14	0.0181999
		rs2272443	T	C	-0.0217871	0.0235	5.70033e-20	0.0617703
		rs2346204	A	C	-0.0147868	0.0075	2.70023e-11	0.5569
		rs2382801	A	C	0.0199985	0.0255	1e-20	0.0294598
		rs2388792	G	A	0.0131686	0.0222	8.10028e-11	0.0604296
		rs243838	G	T	0.0159186	0.0083	2.39999e-10	0.6276
		rs2442599	A	G	0.0152813	0.0244	1.2e-10	0.05427
		rs2446415	G	A	-0.036502	-0.0153	1.09999e-09	0.6943
		rs2456049	G	C	0.011366	-0.0155	2.59998e-09	0.2033
		rs2491105	C	T	0.0233584	0.005	9.3994e-21	0.751701
		rs2509353	T	C	-0.0208111	0.0227	9.79941e-22	0.0572902
		rs2514845	G	T	0.0148749	-0.0012	4.39997e-10	0.9204
		rs2546985	G	A	-0.0146102	-0.0287	2.99999e-08	0.0443404
		rs2553772	G	T	0.0281833	-0.0136	5.19996e-44	0.2424
		rs2566752	C	T	0.0357706	0.0021	5.60015e-68	0.8643
		rs2566774	C	T	-0.0381624	0.0055	1.29987e-45	0.732099
		rs2627668	T	G	0.0250865	-0.0223	1.59993e-13	0.2186
		rs2637318	A	G	0.0251058	-0.0065	5.00035e-12	0.736901
		rs2639953	A	G	-0.0284176	-0.025	3.69999e-44	0.0310199
		rs2647462	C	T	-0.0333817	0.0001	4.60045e-38	0.9974
		rs2653559	T	C	-0.0285346	0.0033	2.49977e-26	0.8372
		rs2707493	T	C	0.0497174	-0.0208	2.49977e-16	0.6346
		rs2722299	T	C	-0.0219349	-0.0017	7.59976e-29	0.8826
		rs2736911	T	C	0.0183324	-0.0185	4.70002e-11	0.2411
		rs2737252	A	G	0.0347086	0.0102	2.90001e-55	0.4141
		rs2741856	C	G	0.0746095	0.0174	3.90032e-89	0.3266
		rs2761884	T	G	-0.0501009	0.0105	7.99834e-125	0.3651
		rs2799097	G	A	0.0172329	-0.0192	4.60002e-10	0.2214
		rs2830913	A	G	0.0236343	0.03	2.29985e-30	0.01424
		rs28364580	A	G	-0.0223685	0.0089	1e-19	0.5123
		rs2836620	C	G	0.0288982	0.0094	8.9002e-33	0.4686
		rs28373428	A	G	0.0222698	-0.0008	8.80035e-15	0.9639
		rs28557305	A	G	-0.0259655	-0.0067	2.80027e-34	0.579201
		rs28707249	A	G	-0.0222589	0.0215	1.69981e-13	0.2351
		rs2884691	G	A	0.0128417	-0.0092	2.19999e-08	0.4324
		rs2906193	T	G	0.0169008	0.0058	3.80014e-12	0.6716
		rs2908007	G	A	0.167991	0.0035	1e-200	0.771299
		rs293736	C	A	-0.0118132	0.0202	8.4004e-11	0.1094
		rs2944590	A	G	0.0200023	0.0288	5.40008e-24	0.01341
		rs2969072	G	A	-0.0114534	-0.0079	5.89997e-09	0.553
		rs2982573	C	T	0.0767909	0.007	1e-200	0.5489
		rs3118906	A	G	0.0262712	-0.0209	7.29962e-35	0.093821
		rs330091	G	A	0.0187839	-0.0183	1.10002e-11	0.1753
		rs34068557	T	C	-0.0117296	-0.024	2.19999e-08	0.0525606
		rs34123233	G	T	0.0214311	0.0019	3.59998e-17	0.8913
		rs34220916	G	C	0.0209644	0.0372	2.19989e-16	0.00791498
		rs34324915	T	A	0.0208485	-0.0021	6.00067e-21	0.8725
		rs344035	A	G	-0.0146214	0.003	8.99912e-14	0.7977
		rs344078	T	C	-0.0424589	-0.0181	3.59998e-55	0.1945
		rs34435227	G	A	-0.0128854	-0.0211	5.49997e-10	0.0724002
		rs34441013	A	G	0.0319129	0.0055	5.40008e-44	0.6824
		rs34553872	T	A	0.0610506	0.0045	2.69774e-116	0.827
		rs34575960	A	C	0.0257072	-0.0165	2.59998e-08	0.565599
		rs34620158	G	A	0.0130898	-0.0034	1e-09	0.7822
		rs34945663	C	T	0.0148831	0.0151	1.5e-09	0.3625
		rs35155027	C	G	-0.0158218	-0.0039	2.29985e-13	0.7576
		rs35264941	C	G	-0.0572286	0.0006	1.20005e-11	0.994
		rs35404230	C	T	0.0200009	0.0183	1.09999e-09	0.4139
		rs35463915	T	C	-0.0202973	0.0211	4.60045e-17	0.1016
		rs35657711	C	T	0.0506141	-0.029	5.59758e-102	0.03145
		rs35713954	T	G	-0.0109332	0.0125	9.80009e-09	0.2854
		rs36009197	T	A	0.0191507	0.0636	5.89997e-09	0.00320501
		rs36010930	C	T	0.0137157	0.0017	2.69998e-10	0.9055
		rs368510	A	G	0.0236734	0.0095	1.29987e-29	0.4337
		rs370387	A	G	0.0468543	-0.0099	2.89734e-111	0.4018
		rs3747237	G	A	-0.0133407	0.0202	1.99986e-12	0.1011
		rs3757434	T	A	0.012737	-0.0174	4.79999e-08	0.199
		rs3760456	T	C	-0.0227806	0.0141	1.29987e-26	0.2243
		rs3765971	T	C	0.0283504	0.0239	1.9002e-37	0.0468296
		rs3777787	A	C	-0.0520223	-0.0016	1.49968e-143	0.8916
		rs3790608	A	G	0.0389237	-0.0459	4.90004e-44	0.005851
		rs3796014	G	A	0.0514866	0.0114	4.39542e-108	0.4397
		rs3801427	T	C	0.0330967	-0.012	5.79963e-45	0.3972
		rs3829849	T	C	0.0137668	-0.0127	4.60045e-14	0.292
		rs3848474	A	G	0.0150619	-0.0018	1.80011e-11	0.8833
		rs402072	C	T	-0.0162661	0.0522	1e-09	0.00173002
		rs41302867	A	G	-0.0257919	-0.0103	3.90032e-16	0.5836
		rs42032	A	G	-0.0219323	-0.0038	8.30042e-22	0.7734
		rs426810	G	A	0.011313	-0.0117	1e-08	0.3122
		rs4305309	C	T	-0.073412	-0.0032	1e-200	0.8118
		rs4418639	A	G	-0.0164218	0.0059	1.69981e-13	0.626
		rs4505759	T	C	0.0568166	-0.0202	1e-131	0.1177
		rs4595506	G	A	-0.0230826	-0.015	6.90081e-29	0.1991
		rs4635400	A	G	-0.0500354	0.0117	1.30017e-119	0.3245
		rs4664604	G	C	0.0184833	0.0172	3.29989e-11	0.345
		rs4669522	C	T	0.0171116	-0.0455	1.89998e-10	0.0166498
		rs4693374	C	A	0.0187892	-0.0025	1.80011e-18	0.834
		rs4739697	G	A	-0.0185541	0.0144	3.69999e-18	0.2846
		rs4743930	T	C	0.0294771	0.0214	3.80014e-35	0.0865605
		rs4759843	G	A	-0.0118233	-0.0089	2.99999e-08	0.4903
		rs4780403	A	G	-0.0563428	-0.0058	3.40001e-10	0.9129
		rs4782351	G	A	-0.0147954	0.0264	4.00037e-13	0.0261601
		rs4806003	A	C	-0.0116216	-0.0056	2.30001e-08	0.630901
		rs4806862	T	G	0.0200669	0.0163	2.29985e-22	0.1674
		rs4821797	C	T	-0.0235549	-0.0173	6.79986e-24	0.1538
		rs4836373	C	T	-0.0190058	-0.008	8.60003e-22	0.5033
		rs4869284	G	C	-0.014342	-0.0051	8.60003e-11	0.681299
		rs4876361	A	G	-0.0126682	0.0166	1.6e-09	0.1956
		rs4882032	G	A	0.0371442	0.0913	3.2e-08	0.006574
		rs4936266	A	G	-0.0967327	0.0401	2.39994e-37	0.6807
		rs4961733	A	G	0.0263102	0.0241	5.50047e-20	0.0715105
		rs4964511	C	T	-0.0125168	0.0075	4.49997e-10	0.5242
		rs4979905	T	C	-0.0262079	-0.0247	5.60015e-24	0.1034
		rs55704141	A	G	0.0287216	0.0024	3.50026e-45	0.8388
		rs55709850	T	G	-0.016715	-0.0183	2.60016e-14	0.1514
		rs55711911	A	G	-0.0250851	0.0239	2.80001e-10	0.309
		rs55721532	G	A	0.0218544	-0.0016	4.49987e-23	0.9009
		rs55772556	T	G	0.0136327	0.0193	3.10027e-11	0.1131
		rs55826238	T	G	0.0124978	0.025	2.19999e-08	0.0901198
		rs55863202	C	T	0.0263509	-0.0918	1.6e-08	0.0176401
		rs56009005	A	G	-0.0326834	-0.0094	1.59993e-14	0.6524
		rs56104760	G	A	-0.0413936	0.0205	1.39991e-56	0.1392
		rs56320441	C	T	0.0243596	-0.0048	5.19996e-12	0.782699
		rs56682471	T	A	0.0271138	0.044	7.19946e-30	0.00246201
		rs56744189	A	C	-0.0177578	0.0014	2.19989e-14	0.917
		rs56940811	T	C	0.0255441	0.003	1.09999e-08	0.8827
		rs57043009	T	C	0.0528756	0.026	4.90004e-71	0.1181
		rs571356	A	G	-0.0157818	0.0018	1.39991e-12	0.8889
		rs5735	C	T	-0.0179149	-0.0191	8.10028e-16	0.1136
		rs5750263	T	C	0.0150002	0.0012	2.90001e-08	0.9394
		rs5754387	C	G	-0.015804	-0.0152	1.2e-09	0.2183
		rs578789	T	C	0.0204976	0.0103	4.40048e-16	0.4386
		rs59243338	C	T	-0.0140048	-0.0174	4.30002e-08	0.2351
		rs59813731	T	C	0.0211195	0.0029	2.70023e-14	0.8434
		rs602633	G	T	-0.01352	0.0101	2.59998e-09	0.4722
		rs603424	A	G	-0.0301479	0.0071	4.79954e-27	0.696599
		rs60507951	A	G	0.100973	-0.0046	5.90201e-168	0.7879
		rs6054777	A	G	-0.017591	0.0053	1.69981e-13	0.695
		rs6117854	A	G	-0.0384374	-0.0039	5.00035e-62	0.753701
		rs6120819	C	T	0.0254544	-0.0094	1.9002e-22	0.5181
		rs6129493	G	A	-0.0138906	-0.0219	5.30005e-09	0.0835007
		rs614802	G	A	0.0149457	-0.0134	1.79999e-10	0.2796
		rs61733768	A	G	-0.0760066	-0.0284	7.70016e-36	0.1594
		rs61780431	A	G	-0.0186571	0.0358	2.49977e-13	0.0109499
		rs61921611	C	T	0.0191125	-0.0012	3.80014e-17	0.9234
		rs62007684	C	T	-0.0425588	-0.0358	8.49963e-81	0.00467305
		rs62111830	G	A	-0.015818	-0.0184	1.50003e-13	0.1685
		rs62182131	A	G	-0.0270788	-0.0362	6.4003e-13	0.1159
		rs62228067	C	A	0.0204759	-0.0182	1.80011e-14	0.2327
		rs62302300	T	C	-0.0241058	-0.0072	1.50003e-14	0.673501
		rs62321667	A	G	-0.022818	-0.0401	3.80014e-13	0.1243
		rs62389387	A	G	-0.0126431	-0.0051	1.29999e-09	0.706401
		rs62396264	G	C	-0.0316785	0.0028	9.69996e-10	0.9789
		rs634277	G	A	-0.0683091	0.0037	1e-200	0.763999
		rs6465495	G	T	-0.0200095	-0.0198	1.20005e-21	0.1013
		rs6469765	C	T	-0.0235686	-0.0146	3.19963e-19	0.267
		rs6471752	T	C	-0.0211287	0.0032	5.19996e-14	0.8461
		rs6485702	C	T	-0.0347608	0.0379	2.80027e-59	0.002715
		rs6540965	C	G	0.0133156	-0.0181	4.49997e-08	0.1477
		rs6542920	G	A	0.0120098	-0.0146	6.59994e-10	0.2547
		rs6546334	T	C	-0.017524	-0.018	1.39991e-16	0.1267
		rs6559947	T	C	0.0144411	-0.0166	9.69996e-09	0.1683
		rs665783	A	G	-0.0194481	-0.0198	7.50067e-18	0.1599
		rs6664489	A	G	0.0147233	-0.0226	1.29999e-08	0.0761798
		rs666592	T	C	-0.0128759	0.0034	2.09991e-12	0.781101
		rs66927142	T	C	0.0317057	0.033	4.00037e-23	0.03094
		rs6722557	C	G	0.019637	-0.0116	4.60045e-14	0.3552
		rs6782178	T	C	0.0144077	-0.0011	1e-14	0.9254
		rs6794670	G	C	-0.0146637	0.0225	8.4004e-11	0.1063
		rs6799205	T	C	-0.00995098	0.0219	2.5e-08	0.0590895
		rs6839437	C	T	0.033192	0.0072	8.99912e-36	0.631401
		rs6842128	C	T	0.014983	-0.0085	2.80001e-09	0.5098
		rs6846476	G	T	-0.0140931	-0.0024	6.4998e-14	0.8412
		rs6861681	A	G	0.0118161	0.0101	3.69999e-08	0.393
		rs6864688	T	C	-0.0148055	-0.0156	2.70023e-13	0.1825
		rs6866190	G	A	-0.0163946	-0.0393	6.59994e-09	0.00979603
		rs6882422	A	G	-0.0288998	0.0237	1.9002e-19	0.243
		rs6885822	A	G	-0.023218	-0.0088	2.90001e-20	0.6281
		rs6938070	A	T	-0.0237011	-0.0121	1.69981e-24	0.365
		rs6965122	G	A	-0.045652	-0.0137	2.60016e-93	0.2821
		rs6977460	G	A	-0.0172836	0.018	5.30029e-15	0.2114
		rs7000279	T	C	0.0132997	-0.0266	7.69999e-09	0.0595402
		rs7017252	T	C	0.0165146	0.0125	6.4003e-16	0.326
		rs7021585	A	G	0.0187345	-0.0152	3.29989e-15	0.2507
		rs7040344	T	C	-0.0276745	-0.003	4.40048e-39	0.7997
		rs7078201	G	T	0.0128798	-0.0222	1.29999e-09	0.0671398
		rs7102	C	T	-0.0203849	-0.0272	3.50026e-20	0.0269098
		rs7121746	G	A	-0.0567108	-0.0117	3.89942e-167	0.347
		rs713111	A	G	0.0223531	-0.0277	4.90004e-13	0.1417
		rs71338573	T	C	0.0394907	-0.0144	1.59993e-20	0.5119
		rs7135535	A	G	-0.0129379	-0.008	1.2e-10	0.4896
		rs71390846	C	G	-0.0399743	-0.0217	6.09958e-57	0.1259
		rs7147775	G	T	-0.0177025	-0.026	1.29987e-16	0.0273099
		rs7167692	C	T	-0.046048	0.0374	3.40017e-25	0.2937
		rs7175531	C	T	0.0324797	0.0038	2.39994e-52	0.7568
		rs7176579	A	G	-0.0155106	0.0149	3.90032e-13	0.2018
		rs7191269	G	A	-0.0303844	-0.0065	1.80011e-44	0.5927
		rs7197197	A	G	0.015231	0.0009	2.29985e-11	0.9359
		rs7209460	T	C	0.0518966	-0.0013	5.79429e-116	0.917
		rs7212160	A	G	-0.0164713	0.0171	9.8992e-13	0.1925
		rs7237942	G	A	-0.0171727	-0.0068	3.19963e-12	0.626599
		rs7251807	G	A	-0.0253812	0.0301	2.70023e-15	0.136
		rs72656010	C	T	0.0200167	-0.0306	6.29999e-10	0.0797297
		rs72692842	T	C	-0.0287011	0.0044	4.90004e-13	0.854
		rs72790907	T	C	0.0226638	-0.0271	2.19989e-14	0.255
		rs72793938	G	A	0.0227441	0.0184	6.00067e-14	0.3163
		rs7280028	C	T	0.0128336	0.0093	2.19999e-08	0.5298
		rs72813180	G	C	-0.0158831	0.0078	8.19993e-09	0.627001
		rs72868839	T	A	0.0496006	-0.1077	8.10028e-37	1.80302e-05
		rs72871127	C	T	-0.0289003	-0.0187	1e-12	0.3786
		rs72925179	A	G	-0.0145854	0.0267	2.59998e-09	0.0908009
		rs72945685	T	C	0.023181	0.0422	1.99986e-12	0.0597407
		rs72971208	C	G	-0.018437	-0.0111	2.59998e-08	0.5712
		rs73029263	G	A	-0.0319483	0.0027	1.80011e-26	0.8996
		rs73139123	T	C	0.0151817	-0.0172	1.29999e-08	0.2772
		rs73207790	A	G	-0.0229924	0.0206	2.19989e-17	0.3183
		rs73212812	A	G	0.0483276	-0.0144	4.49987e-14	0.6511
		rs73238169	A	G	-0.0192255	0.0044	2.1e-10	0.7877
		rs7329483	G	A	-0.024161	-0.0167	1.69981e-13	0.2871
		rs73479996	A	G	-0.0224681	0.0211	9.69996e-10	0.3395
		rs73520180	C	T	0.0388431	-0.0373	1.9002e-21	0.0782997
		rs74119759	T	C	-0.0288327	0.0377	1.69981e-26	0.02123
		rs7445576	T	C	-0.0185774	-0.0112	6.09958e-13	0.4295
		rs747091	G	T	0.0127451	-0.0054	7.29962e-11	0.6428
		rs7484147	C	T	-0.0465706	-0.0029	1.79887e-108	0.8
		rs7488974	A	G	0.0510753	0.0157	3.39625e-123	0.2052
		rs7504492	C	T	0.0129557	0.0165	4.60002e-10	0.1657
		rs7516171	T	C	0.0261324	0.0112	1.10002e-21	0.4083
		rs75230517	C	G	-0.100591	-0.0368	3.09742e-108	0.2108
		rs7527300	T	C	-0.0250301	-0.0031	3.40017e-30	0.793999
		rs7546500	G	T	0.0154962	0.0185	2.49977e-12	0.122
		rs757179	C	G	-0.0376548	-0.0104	9.09913e-18	0.6131
		rs757286	T	C	0.0118112	-0.0257	8e-09	0.0429003
		rs75729494	A	T	0.0414065	0.0011	1.39991e-28	0.9607
		rs75809680	T	C	-0.065566	-0.0621	3.69999e-63	0.00252598
		rs7585120	T	C	0.0177357	-0.0104	2.29985e-12	0.4931
		rs7599234	T	G	-0.0118703	0.0099	2.90001e-08	0.3967
		rs7600317	A	G	-0.022135	-0.0075	2.60016e-18	0.6454
		rs7653133	G	C	0.0104027	-0.0182	4.30002e-09	0.146
		rs7679094	T	C	-0.0135658	-0.0104	4e-09	0.4027
		rs76813275	A	G	-0.0196561	-0.0044	3.50002e-09	0.8573
		rs76833657	A	G	-0.0422296	0.0191	1.69981e-24	0.3065
		rs76901084	A	G	-0.0214651	-0.0099	4.10015e-16	0.4794
		rs76983463	C	T	0.0402361	0.0283	3.69999e-15	0.5477
		rs7699338	C	A	-0.0478532	-0.0285	5.90065e-40	0.1192
		rs7703751	T	A	-0.0242142	0.007	1.99986e-26	0.6223
		rs77112003	T	C	0.0139635	-0.0286	4.70002e-10	0.02712
		rs7728907	A	G	-0.0193642	0.012	7.8001e-16	0.3892
		rs7741021	C	A	0.0786075	0.0311	1e-200	0.00754901
		rs77431781	T	A	-0.0251243	0.028	1.99986e-12	0.3335
		rs77599507	A	G	-0.0354222	-0.0049	2.60016e-21	0.8058
		rs77847666	C	T	0.0746067	0.0084	4.19952e-45	0.762901
		rs7789880	T	C	-0.0272724	-0.008	5.19996e-32	0.533499
		rs78015143	A	G	0.0275677	-0.0213	1.39991e-16	0.1928
		rs7814941	G	A	0.0208641	-0.0886	1.29987e-13	8.99001e-09
		rs78432519	T	C	-0.0362448	0.0117	2.29985e-31	0.5405
		rs785836	T	C	0.012354	0.0027	2.69998e-10	0.8196
		rs7866211	C	T	-0.0245864	0.0179	3.59998e-28	0.1533
		rs78667121	A	G	0.0543063	0.0204	2.70023e-17	0.4612
		rs7898342	A	G	0.0119713	0.0173	2.1e-09	0.1527
		rs79052526	A	G	-0.0371565	-0.0652	4.39997e-08	0.2184
		rs79077117	A	G	0.0153653	0.0247	2.99999e-09	0.1234
		rs79191922	T	C	-0.0418795	-0.0084	6.90001e-09	0.8181
		rs7953929	G	C	-0.019431	-0.0405	2.09991e-12	0.00455795
		rs7959604	G	C	-0.0594083	0.0127	7.39946e-54	0.5034
		rs7969486	C	T	0.0116772	0.018	9.69996e-10	0.1217
		rs79719017	C	T	0.0202577	0.0329	8.00018e-20	0.00956797
		rs79728480	G	C	0.0505996	-0.0266	1.39991e-15	0.4487
		rs79730878	C	T	-0.023725	0.0384	3.90032e-22	0.0757495
		rs7980899	T	C	-0.0158984	-0.0054	4.60045e-16	0.668299
		rs8002850	A	G	-0.0286644	-0.0166	1e-38	0.1935
		rs8008406	C	T	-0.0167854	0.0134	8.10028e-12	0.331
		rs8073697	T	A	-0.0143742	0.0022	3.29997e-10	0.8656
		rs8095921	A	G	0.0158789	-0.0238	1.09999e-09	0.1116
		rs853163	A	G	0.0133272	-0.0026	4.79999e-08	0.8592
		rs868127	T	C	-0.0167563	-0.0371	9.09913e-13	0.00556404
		rs884205	C	A	0.0259088	0.0394	2.99985e-26	0.00237799
		rs890074	A	G	0.0123921	0.0024	7.90005e-09	0.8423
		rs899631	T	G	0.0183832	0.0079	2.70023e-19	0.5121
		rs901865	C	T	-0.0268666	-0.0072	8.4004e-22	0.679201
		rs912146	A	G	0.0253489	-0.004	3.50026e-18	0.8007
		rs9257744	A	C	-0.0200915	-0.0187	9.09913e-19	0.288
		rs928486	G	A	0.017258	-0.0159	3.10027e-11	0.2559
		rs9290351	T	G	0.0238627	0.0124	5.90065e-15	0.5358
		rs9295508	G	A	0.00997261	0.0038	1.40001e-08	0.757201
		rs9296151	A	G	-0.0384198	0.0889	4.40048e-13	0.0726608
		rs932828	A	G	-0.032155	-0.0276	6.4998e-54	0.0229599
		rs9340903	T	C	-0.0512098	0.005	5.10035e-19	0.8546
		rs9364386	G	T	-0.0266947	-0.0143	2.29985e-26	0.3569
		rs9378485	C	T	-0.0141876	0.0184	1.50003e-11	0.1338
		rs9385629	T	C	-0.0126627	0.0007	8.30004e-10	0.9577
		rs939666	T	C	0.0710745	0.0137	2.89734e-178	0.3192
		rs9447004	G	A	-0.0235076	0.0078	1e-30	0.502
		rs947091	A	G	0.0403792	0.0175	1.50003e-87	0.1573
		rs9513510	C	G	-0.035268	0.0154	1.39991e-56	0.2124
		rs9521510	C	T	-0.0213514	0.0259	8.49963e-22	0.0371099
		rs9530279	C	T	-0.0185815	0.0098	1.69981e-15	0.4691
		rs9532858	A	G	-0.0149322	0.0127	1.10002e-13	0.3341
		rs9557349	C	T	-0.0214187	0.0108	2.80027e-17	0.459501
		rs957772	G	A	-0.0122597	-0.0063	4.79999e-10	0.592199
		rs9594738	T	C	-0.0476665	-0.0273	1.09901e-119	0.0189998
		rs960192	T	C	0.0173048	-0.0137	8.99912e-19	0.2496
		rs9606139	A	G	-0.11533	0.0228	1e-200	0.2747
		rs9631060	G	A	-0.0205178	0.0171	6.79986e-17	0.2268
		rs9829214	C	T	-0.0133609	-0.0209	3.89996e-10	0.0762097
		rs9873544	C	T	0.0149911	-0.0121	7.10068e-13	0.3062
		rs9896306	A	C	-0.0263111	0.0229	4.79954e-27	0.0717695
		rs9909232	C	A	-0.014619	-0.0205	9.20026e-11	0.2039
		rs9921222	T	C	-0.0256994	0.0011	2.80027e-33	0.9215
		rs9927137	G	A	-0.0123964	0.0003	5.50047e-11	0.9771
		rs9952412	C	A	0.0186444	0.0236	6.4998e-16	0.0426501
		rs9974172	G	A	0.0179096	-0.0167	3.40001e-08	0.3548
TB BMD	IVDD	rs10048745	A	G	-0.0389	0.0084	6.44006e-09	0.5465
		rs1037011	C	T	0.0404	0.0087	1.54099e-12	0.4576
		rs10490046	C	A	-0.0429	-0.0208	1.434e-10	0.0843995
		rs10493013	C	T	0.1013	0.0041	4.07474e-43	0.8432
		rs10735851	A	G	-0.0541	-0.0014	5.84252e-18	0.9142
		rs10777212	T	G	0.0452	0.0178	5.05126e-14	0.1973
		rs10788264	A	G	-0.0338	-0.0286	2.60597e-09	0.01501
		rs10832520	A	T	0.1123	0.1295	1.00092e-12	0.001232
		rs10901216	A	G	-0.0474	0.0022	5.5335e-15	0.8487
		rs10931982	C	T	0.0508	0.0112	1.585e-08	0.4968
		rs11228240	T	C	-0.083	0.0068	1.71791e-35	0.665001
		rs1159798	C	A	-0.0429	-0.0049	1.014e-09	0.715899
		rs11745493	G	A	-0.0445	0.0098	7.74462e-12	0.4938
		rs117557198	G	A	0.0769	-0.0145	1.575e-10	0.4784
		rs118115924	T	G	-0.2822	-0.0868	6.98554e-21	0.5756
		rs11898505	G	A	-0.0342	-0.0054	1.28201e-08	0.6848
		rs11904127	A	G	-0.0324	-0.0017	1.18201e-08	0.8815
		rs11910328	A	G	-0.0429	0.0047	2.99302e-08	0.7561
		rs11934731	A	G	-0.0674	-0.0182	8.38687e-29	0.1497
		rs12044944	T	C	0.0553	0.0062	7.54223e-14	0.712901
		rs12258451	G	C	-0.0702	-0.0136	2.41213e-15	0.4288
		rs12442242	G	A	0.0509	0.0183	4.94106e-10	0.3052
		rs12534510	C	A	0.0395	0.0174	3.14775e-12	0.1414
		rs12612325	A	G	-0.0548	-0.02	1.98198e-12	0.175
		rs1286150	C	T	0.0549	0.005	2.44174e-14	0.755699
		rs13204965	C	A	-0.0619	-0.0021	1.01508e-18	0.8883
		rs143187557	T	C	-0.1237	-0.0681	1.15401e-09	0.0291199
		rs144279715	G	A	0.2295	0.0317	6.18443e-15	0.4183
		rs144691710	G	A	0.1017	0.0185	2.23924e-19	0.2978
		rs1452102	G	T	0.0345	0.0308	1.736e-09	0.0116001
		rs1548607	G	A	-0.0363	0.0027	4.18398e-08	0.8248
		rs2252865	C	T	0.0328	0.021	4.71998e-08	0.0806399
		rs2289410	T	A	-0.0494	-0.0077	2.00198e-08	0.755
		rs2350085	C	T	0.0643	0.0356	3.7949e-14	0.0247503
		rs2414098	C	T	0.0329	-0.0006	1.98701e-08	0.961
		rs2566751	A	T	-0.0567	0.0005	1.31899e-08	0.9807
		rs2566752	C	T	0.0721	0.0021	1.87715e-34	0.8643
		rs2873195	T	A	0.0406	-0.006	4.31122e-11	0.6294
		rs34102936	A	G	0.0471	0.0142	1.86595e-16	0.2577
		rs34670419	T	G	-0.088	0.0123	1.087e-08	0.5454
		rs35125553	G	A	0.0383	0.0019	5.202e-09	0.888
		rs35199438	T	G	-0.0489	-0.0226	2.35993e-15	0.0591398
		rs3743347	A	C	0.0519	-0.0087	1.75186e-14	0.569
		rs3801387	G	A	0.1347	0.0225	1.15001e-100	0.0978498
		rs4757350	T	C	-0.0564	-0.0534	3.75405e-16	1.685e-05
		rs4846580	A	G	0.0345	0.0069	3.21299e-09	0.549099
		rs55781332	G	A	0.0552	0.0161	8.07235e-16	0.2119
		rs56104760	G	A	-0.0747	0.0205	7.37734e-24	0.1392
		rs6029130	T	C	0.0348	-0.0075	3.503e-08	0.6102
		rs6040063	G	A	-0.0359	-0.014	1.78098e-10	0.2299
		rs61884327	C	T	0.0801	-0.0389	4.63447e-16	0.1166
		rs633995	A	G	0.0351	0.0091	1.61298e-09	0.4553
		rs634277	G	A	-0.0607	0.0037	2.15179e-23	0.763999
		rs6465511	G	C	0.0738	0.0121	1.02802e-34	0.3417
		rs6557155	G	T	0.0751	-0.0134	2.55918e-37	0.2619
		rs6960249	G	T	-0.0325	-0.0285	1.44901e-08	0.01527
		rs71390846	C	G	-0.0484	-0.0217	1.38099e-10	0.1259
		rs725670	A	G	-0.0322	-0.0104	3.61202e-08	0.3877
		rs73169678	A	C	0.0619	0.0184	1.05293e-11	0.3121
		rs73305797	T	A	-0.0422	-0.0231	2.398e-10	0.1242
		rs73349318	T	A	0.0472	0.0131	2.68201e-08	0.4304
		rs73719807	C	A	0.0925	-0.0194	1.14288e-16	0.481599
		rs74394007	C	A	-0.0608	-0.0251	2.46093e-13	0.0921701
		rs7548588	C	T	0.0367	-0.0108	2.208e-10	0.3515
		rs757138	G	T	0.0348	0.0355	3.33403e-08	0.00521795
		rs7586085	G	A	-0.0532	-0.0235	8.63575e-21	0.0425902
		rs76051363	T	C	-0.0794	-0.0154	1.38995e-20	0.3401
		rs7728694	T	G	-0.0503	-0.026	1.29599e-17	0.0251802
		rs7740042	A	T	-0.0494	-0.0229	2.70707e-12	0.1738
		rs7741085	T	C	0.0423	0.0242	1.50904e-13	0.0404203
		rs78667121	A	G	0.1326	0.0204	1.70098e-13	0.4612
		rs8047501	G	A	-0.0524	-0.0032	1.13397e-18	0.7822
		rs8070128	T	C	-0.0394	0.0124	1.98381e-11	0.2891
		rs818427	T	C	0.0342	0.0163	2.37197e-08	0.1842
		rs838721	G	A	0.0314	0.0018	4.48002e-08	0.8774
		rs884205	C	A	0.0531	0.0394	4.39036e-15	0.00237799
		rs9594738	T	C	-0.0614	-0.0273	3.84061e-27	0.0189998
		rs9910055	T	C	0.0442	-0.008	3.11889e-11	0.544201
		rs9972944	G	A	-0.0363	0.0201	6.86594e-10	0.0903504
		rs9976876	T	G	-0.0375	-0.007	8.00571e-11	0.552699
FA BMD	IVDD	rs13423976	G	A	0.097978	-0.0259	2.30001e-08	0.0452804
		rs6894139	G	T	-0.088937	-0.0269	2.52e-08	0.0218298
		rs7776725	C	T	0.186109	0.0276	1.21004e-25	0.0369097
FN BMD	IVDD	rs10170839	C	A	-0.059358	-0.0232	1.20005e-14	0.0454601
		rs10794639	G	A	-0.051188	0.0005	3.29989e-11	0.9637
		rs10946458	C	T	-0.044918	-0.0028	3.63003e-08	0.8182
		rs11024028	G	C	0.05552	0.0128	2.18002e-08	0.4444
		rs11652763	A	G	0.083568	-0.004	1.09001e-10	0.8048
		rs13194508	C	T	-0.051843	-0.0011	1.29999e-08	0.9401
		rs1366594	C	A	-0.079453	-0.0256	5.44001e-25	0.0292301
		rs1485307	C	T	-0.061597	-0.0014	2.49e-15	0.9056
		rs1785493	T	C	-0.045109	0.0094	4.06004e-08	0.521601
		rs2566752	C	T	0.061943	0.0021	3.65006e-15	0.8643
		rs2741856	C	G	0.087631	0.0174	1.33999e-09	0.3266
		rs3779381	G	A	0.057989	0.0139	2.87012e-11	0.3052
		rs4281029	A	C	0.056816	0.0089	2.95999e-09	0.5147
		rs436448	C	T	0.063845	-0.0123	1.55991e-16	0.2989
		rs4448201	C	G	0.065631	0.0098	4.37019e-16	0.4557
		rs4759320	C	G	-0.044812	-0.0168	3.32997e-08	0.1644
		rs7108738	G	T	0.082771	0.0515	8.07049e-17	4.50703e-05
		rs71390846	C	G	-0.059106	-0.0217	3.16002e-09	0.1259
		rs7209460	T	C	0.050829	-0.0013	1.34999e-09	0.917
		rs7524102	G	A	0.083798	0.0046	7.36038e-17	0.8241
		rs9478217	G	A	0.052736	-0.0168	1.22999e-11	0.1559
LS BMD	IVDD	rs1023940	G	A	-0.064541	-0.0129	6.46994e-13	0.275
		rs11002249	T	C	0.069743	-0.0231	1.01e-09	0.1676
		rs11024028	G	C	0.065776	0.0128	1.43999e-08	0.4444
		rs11680288	A	G	-0.054235	-0.0268	3.11997e-09	0.0210199
		rs11692564	T	C	0.23782	0.0253	4.09996e-09	0.5199
		rs13046645	A	T	-0.055863	0.0028	2.91998e-08	0.8489
		rs1357651	G	T	0.068117	0.0177	3.74973e-13	0.1801
		rs2235811	G	A	-0.054301	-0.0138	4.66004e-09	0.2353
		rs2291467	T	C	-0.077421	0.0044	9.64051e-14	0.784401
		rs2566752	C	T	0.082922	0.0021	1.49005e-19	0.8643
		rs35681117	T	C	0.055162	0.0168	2.39001e-08	0.1881
		rs6965122	G	A	-0.061835	-0.0137	7.39946e-11	0.2821
		rs71390846	C	G	-0.064092	-0.0217	3.79997e-08	0.1259
		rs73326583	A	C	0.072363	-0.0104	2.83002e-09	0.551899
		rs7524102	G	A	0.089822	0.0046	2.40991e-14	0.8241
		rs7807953	T	C	0.075102	0.0231	4.1096e-14	0.0903109
		rs78667121	A	G	0.149862	0.0204	1.21001e-08	0.4612
		rs884205	C	A	0.062204	0.0394	2.77e-09	0.00237799
		rs894738	A	G	-0.062783	-0.0167	1.99986e-11	0.1579
		rs9533094	G	A	-0.082629	-0.0275	2.80027e-20	0.01837
		rs9749364	G	T	0.11438	-0.0051	6.64003e-10	0.7648
		rs9921222	T	C	-0.053345	0.0011	3.16002e-09	0.9215
# IVs represents instruments variates; SNP represents single nucleotide polymorphisms；MR represents Mendelian randomization；FA-, FN-, LS-, TB-BMD represent forearm, femoral neck, lumbar spine and total body BMD respectively; IVDD represents Intervertebral disc degeneration.
