# Supplementary material for: Intervertebral Disk Degeneration and Bone Mineral Density: A Bidirectional Mendelian Randomization Study
Source: Calcif Tissue Int. 2023 Nov 17;114(3):228–36. doi: 10.1007/s00223-023-01165-1 (PMC10902056; doi:10.1007/s00223-023-01165-1)
Supplement: Supplementary file 12 — Supplementary file12 (XLSX 11 KB) [file 223_2023_1165_MOESM12_ESM.xlsx]

## Sheet: Sheet1
Supplementary Table 2 MR results of negative control
Exposure	Outcome	No. of Ivs	MR results
			Method	Beta	se	P
Heel BMD	Myopia	501	Inverse variance weighted	-0.000490412	0.00135718	0.717841
			MR Egger	-0.00119737	0.0023599	0.612113
			Weighted median	-0.00121543	0.00238517	0.610347
			Weighted mode	-0.0010061	0.00218084	0.644759
TB BMD	Myopia	80	Inverse variance weighted	0.000462449	0.00170951	0.786763
			MR Egger	-0.00198305	0.00451261	0.661554
			Weighted median	-0.000384139	0.00218111	0.860199
			Weighted mode	-0.000344313	0.00325571	0.916044
FA BMD	Myopia	3	Inverse variance weighted	0.100898	0.12919	0.4348
			MR Egger	0.216545	0.533337	0.754466
			Weighted median	0.145477	0.0644394	0.023972
			Weighted mode	0.169938	0.076309	0.155832
FN BMD	Myopia	21	Inverse variance weighted	0.00282871	0.00350471	0.4196
			MR Egger	-0.00261784	0.0183123	0.88783
			Weighted median	0.00288347	0.00368498	0.433926
			Weighted mode	0.00206084	0.00651236	0.754939
LS BMD	Myopia	22	Inverse variance weighted	0.00350002	0.00280535	0.21217
			MR Egger	0.00811671	0.0113189	0.481609
			Weighted median	0.0036875	0.00309904	0.234091
			Weighted mode	-0.00143963	0.00580148	0.80643
IVDD	Myopia	6	Inverse variance weighted	-0.0050647	0.00562674	0.36806
			MR Egger	0.0237477	0.0477311	0.644922
			Weighted median	-0.00645096	0.0045462	0.155906
			Weighted mode	-0.00652822	0.00603382	0.328677
# IVs represents instruments variates; SNP represents single nucleotide polymorphisms；MR represents Mendelian randomization; FA-, FN-, LS-, TB-BMD represent forearm, femoral neck, lumbar spine and total body BMD respectively; IVDD represents intervertebral disc degeneration.
