# Supplementary material for: Intervertebral Disk Degeneration and Bone Mineral Density: A Bidirectional Mendelian Randomization Study
Source: Calcif Tissue Int. 2023 Nov 17;114(3):228–36. doi: 10.1007/s00223-023-01165-1 (PMC10902056; doi:10.1007/s00223-023-01165-1)
Supplement: Supplementary file 13 — Supplementary file13 (XLSX 49 KB) [file 223_2023_1165_MOESM13_ESM.xlsx]

## Sheet: Sheet1
Supplementary Table 3 IVs for MR analyses in negative control.
SNP	exposure	outcome	beta.exposure	se.exposure	beta.outcome	se.outcome
rs10015974	Heel BMD	Myopia	-0.0147795	0.00215954	9.80259e-05	0.000663615
rs10057211	Heel BMD	Myopia	0.0324811	0.00317075	-0.0012303	0.000967263
rs10087008	Heel BMD	Myopia	-0.0141423	0.00212985	0.00116219	0.000650523
rs10145299	Heel BMD	Myopia	0.022178	0.00186883	-0.000528266	0.000570853
rs10148621	Heel BMD	Myopia	0.0153803	0.00253667	-0.000370136	0.000775283
rs10206992	Heel BMD	Myopia	-0.0185569	0.00209983	-0.00141239	0.000650222
rs10222078	Heel BMD	Myopia	-0.0192461	0.00189579	0.000188144	0.000577234
rs1022834	Heel BMD	Myopia	-0.0155882	0.00195021	0.00010871	0.000596573
rs10245919	Heel BMD	Myopia	-0.013315	0.00193953	-0.000898076	0.000602582
rs10264106	Heel BMD	Myopia	0.0487347	0.00234165	-0.00207817	0.000727873
rs10407062	Heel BMD	Myopia	-0.0137514	0.0018672	8.57312e-05	0.000570226
rs10410950	Heel BMD	Myopia	-0.0318867	0.00427054	-0.000517776	0.00130175
rs1042704	Heel BMD	Myopia	-0.0276667	0.00225852	-0.000131535	0.000691612
rs1043003	Heel BMD	Myopia	-0.0170758	0.00189757	0.000499307	0.000583659
rs10474093	Heel BMD	Myopia	-0.0114012	0.00187322	-0.000134966	0.000574525
rs10490046	Heel BMD	Myopia	-0.0285703	0.00222134	0.00141684	0.000685933
rs10739971	Heel BMD	Myopia	0.0195045	0.00198439	-0.000629231	0.000608159
rs10740042	Heel BMD	Myopia	0.0156608	0.00199708	-0.00174625	0.000613969
rs10750766	Heel BMD	Myopia	0.0254263	0.00203216	-0.00122749	0.000625109
rs10764201	Heel BMD	Myopia	0.0202067	0.00184642	0.000413469	0.000567801
rs10765568	Heel BMD	Myopia	-0.0174025	0.00190618	0.00122988	0.000586942
rs10779795	Heel BMD	Myopia	-0.0197628	0.00193982	0.00136933	0.000599952
rs10783573	Heel BMD	Myopia	-0.0162398	0.00197078	0.00121262	0.000604938
rs10788221	Heel BMD	Myopia	0.0165606	0.00193385	0.000179769	0.000595296
rs10817895	Heel BMD	Myopia	0.0156044	0.00208675	0.000156176	0.000638975
rs10824766	Heel BMD	Myopia	-0.129482	0.00299496	-0.0002023	0.000921877
rs10842704	Heel BMD	Myopia	0.0280498	0.00217901	-0.000159426	0.000667587
rs10848507	Heel BMD	Myopia	-0.0267001	0.00283145	-0.00159451	0.000866429
rs10859561	Heel BMD	Myopia	0.0163975	0.00185533	-9.21239e-05	0.000569041
rs10885434	Heel BMD	Myopia	-0.0216634	0.00206206	-0.000735916	0.000633091
rs10887745	Heel BMD	Myopia	-0.0160227	0.00187453	0.000742694	0.000576745
rs10896426	Heel BMD	Myopia	0.0251911	0.00185245	-0.00121071	0.000570336
rs10917449	Heel BMD	Myopia	-0.0194195	0.00215338	0.00044261	0.000666283
rs10920352	Heel BMD	Myopia	0.0114203	0.00185125	8.56676e-05	0.000573008
rs10931982	Heel BMD	Myopia	0.053909	0.00218945	-0.000959725	0.000678151
rs11007241	Heel BMD	Myopia	-0.0163837	0.00219553	0.00053878	0.000674376
rs11023882	Heel BMD	Myopia	-0.0127467	0.00184867	2.84158e-05	0.000569371
rs11067228	Heel BMD	Myopia	0.0156562	0.00185365	-0.000731888	0.000568815
rs11088458	Heel BMD	Myopia	-0.0439458	0.00207624	0.000978993	0.000630713
rs11107263	Heel BMD	Myopia	0.017602	0.00277523	-0.0015099	0.000851509
rs11127656	Heel BMD	Myopia	-0.0120571	0.00209406	-0.000369539	0.000637552
rs11142400	Heel BMD	Myopia	0.0125897	0.00197211	0.000159606	0.000603983
rs1114344	Heel BMD	Myopia	-0.0112754	0.00187193	-2.70366e-05	0.000571874
rs11175773	Heel BMD	Myopia	0.0217571	0.00320675	0.000924295	0.000984158
rs11175835	Heel BMD	Myopia	-0.0228987	0.0020409	-0.000474173	0.000626602
rs11196170	Heel BMD	Myopia	-0.0300586	0.00228426	-3.19983e-05	0.000699915
rs112073168	Heel BMD	Myopia	-0.037428	0.00565633	0.00169749	0.00172827
rs11228240	Heel BMD	Myopia	-0.0426866	0.0020576	-0.0016985	0.000634164
rs11238756	Heel BMD	Myopia	0.012318	0.00185052	0.000880341	0.000569156
rs11242776	Heel BMD	Myopia	-0.0142242	0.00186585	0.000524904	0.000577903
rs112447018	Heel BMD	Myopia	0.0401402	0.0047394	0.00252483	0.00146868
rs112616813	Heel BMD	Myopia	-0.0571516	0.00692835	-0.00235805	0.00213533
rs112766772	Heel BMD	Myopia	0.0167911	0.00223346	0.000219849	0.000683125
rs1133400	Heel BMD	Myopia	0.0305529	0.00221634	0.00214029	0.000683642
rs113488960	Heel BMD	Myopia	0.0553505	0.0075115	-0.000902105	0.00226445
rs114268629	Heel BMD	Myopia	-0.0689303	0.00520726	0.000620945	0.00162095
rs114658808	Heel BMD	Myopia	0.0566085	0.00603423	-0.00212457	0.00185417
rs114667987	Heel BMD	Myopia	-0.0405383	0.00594651	-0.00111374	0.00183256
rs11576308	Heel BMD	Myopia	0.0153447	0.00188196	0.000758139	0.000582381
rs1159798	Heel BMD	Myopia	-0.0641807	0.0022139	0.00189095	0.000677378
rs116228246	Heel BMD	Myopia	0.0865451	0.00612502	-0.00189518	0.00189922
rs11643240	Heel BMD	Myopia	-0.0153582	0.00209795	0.000293014	0.000640128
rs11668064	Heel BMD	Myopia	-0.0340146	0.00200626	0.000432685	0.000612547
rs11670056	Heel BMD	Myopia	-0.0239424	0.00352176	-0.00127736	0.00107086
rs11675489	Heel BMD	Myopia	-0.0131167	0.00184086	-0.00061725	0.000569879
rs11688492	Heel BMD	Myopia	-0.0127471	0.00184864	0.000201501	0.000569272
rs11696009	Heel BMD	Myopia	0.0157018	0.00193576	-0.000205432	0.000599023
rs117111740	Heel BMD	Myopia	-0.111804	0.00575562	-0.00140055	0.00178959
rs117124857	Heel BMD	Myopia	-0.0753168	0.00643509	0.00257594	0.00201313
rs11729023	Heel BMD	Myopia	0.0250765	0.00284297	-0.00108625	0.000874347
rs117445182	Heel BMD	Myopia	-0.0689532	0.00707919	-0.00243612	0.00220736
rs117481343	Heel BMD	Myopia	0.129348	0.00565544	0.00230242	0.00173852
rs11752784	Heel BMD	Myopia	-0.0246596	0.00311188	-0.00057533	0.000962046
rs11752873	Heel BMD	Myopia	0.0185848	0.00273581	0.00018533	0.00084362
rs117557198	Heel BMD	Myopia	0.0297855	0.00347413	-0.0012591	0.00107227
rs118115924	Heel BMD	Myopia	-0.198518	0.00856613	0.000186504	0.00262685
rs1181334	Heel BMD	Myopia	-0.0226008	0.00234789	0.000179636	0.000722153
rs1187624	Heel BMD	Myopia	-0.0242445	0.00385561	0.000824019	0.00117116
rs11880992	Heel BMD	Myopia	-0.0166909	0.00188817	0.000269825	0.000576588
rs11915970	Heel BMD	Myopia	0.0441141	0.00286324	0.000926277	0.000879156
rs11934731	Heel BMD	Myopia	-0.0358039	0.00198362	-2.14701e-05	0.000608917
rs11995050	Heel BMD	Myopia	0.0145992	0.00221699	-0.000528411	0.00067814
rs12041821	Heel BMD	Myopia	-0.0143761	0.00242752	-0.000901805	0.000750779
rs12121554	Heel BMD	Myopia	0.0237496	0.00198822	0.0006094	0.00061366
rs12127020	Heel BMD	Myopia	0.0173173	0.00234829	0.000160168	0.00072201
rs12149673	Heel BMD	Myopia	0.0287765	0.00202001	-0.000173309	0.000618626
rs12210993	Heel BMD	Myopia	-0.0222484	0.00182978	0.00032889	0.000566786
rs12215938	Heel BMD	Myopia	0.0240366	0.00263141	-0.000597496	0.000812049
rs12276167	Heel BMD	Myopia	-0.0135058	0.00187635	-0.000329631	0.000577937
rs12323717	Heel BMD	Myopia	0.0145705	0.00194635	-0.00184132	0.000594649
rs12332674	Heel BMD	Myopia	0.0207713	0.00256477	0.000322814	0.000788229
rs12358555	Heel BMD	Myopia	0.0186808	0.00215218	0.000359176	0.000663322
rs12372718	Heel BMD	Myopia	-0.0148156	0.00187738	-0.000340752	0.000576664
rs12443188	Heel BMD	Myopia	0.0223465	0.00220975	-0.000706256	0.000674284
rs12448684	Heel BMD	Myopia	-0.0240184	0.00185508	-0.000472417	0.000568184
rs12452440	Heel BMD	Myopia	0.018347	0.00187049	0.000620371	0.000574027
rs12485244	Heel BMD	Myopia	0.016987	0.00188377	0.00114729	0.000573334
rs12487905	Heel BMD	Myopia	0.0127555	0.00227765	0.000635405	0.000700239
rs12499988	Heel BMD	Myopia	-0.0164263	0.00193277	-7.72578e-05	0.000593766
rs12534970	Heel BMD	Myopia	0.0119276	0.00182624	-0.000487259	0.000567971
rs12545602	Heel BMD	Myopia	0.0211702	0.002771	-0.0006364	0.000846396
rs1256065	Heel BMD	Myopia	0.0121038	0.00186673	0.00131287	0.000570123
rs12569559	Heel BMD	Myopia	0.0185821	0.00184995	0.00226959	0.000568846
rs12616772	Heel BMD	Myopia	-0.0114877	0.00192285	-0.000132106	0.000594319
rs12733821	Heel BMD	Myopia	0.0161103	0.00191562	0.000830251	0.000592079
rs12756373	Heel BMD	Myopia	0.020704	0.00324327	-0.00215992	0.00101034
rs12811685	Heel BMD	Myopia	-0.0176709	0.0019485	0.00121131	0.00059824
rs1286075	Heel BMD	Myopia	0.0305343	0.00246569	-0.000169976	0.000748538
rs1286662	Heel BMD	Myopia	-0.0222947	0.00237947	0.00080042	0.000731583
rs12924535	Heel BMD	Myopia	0.0215055	0.00193701	0.00072987	0.000591571
rs12941363	Heel BMD	Myopia	0.01286	0.00241046	0.00121759	0.000741371
rs12942736	Heel BMD	Myopia	-0.0235682	0.00219339	0.00103003	0.000673252
rs12945403	Heel BMD	Myopia	-0.0172539	0.00196027	-1.57324e-05	0.000600763
rs12984621	Heel BMD	Myopia	0.0170423	0.00203475	-0.000279126	0.000620742
rs12986939	Heel BMD	Myopia	-0.0502059	0.00205425	0.000564103	0.000636079
rs13002567	Heel BMD	Myopia	0.0180016	0.00193688	-0.000322994	0.000600514
rs13022378	Heel BMD	Myopia	0.0225401	0.00187243	0.00059029	0.000580438
rs13070996	Heel BMD	Myopia	-0.014301	0.00205872	-5.27533e-06	0.00063273
rs13072536	Heel BMD	Myopia	0.0169139	0.00234326	0.00175052	0.000678259
rs13088318	Heel BMD	Myopia	0.0152577	0.00195249	-0.000612484	0.000599643
rs13133616	Heel BMD	Myopia	0.0189451	0.00212243	0.00123046	0.000652152
rs13154707	Heel BMD	Myopia	0.0208068	0.00212652	-0.000182465	0.00065241
rs13179493	Heel BMD	Myopia	0.0295407	0.00205603	-0.000564534	0.000631121
rs134613	Heel BMD	Myopia	-0.0428614	0.00195285	0.000359953	0.00059504
rs1351623	Heel BMD	Myopia	-0.0160458	0.00248936	-0.000972076	0.000762062
rs1386625	Heel BMD	Myopia	-0.0455185	0.00313806	0.0009223	0.000968878
rs1392798	Heel BMD	Myopia	-0.0151855	0.00185505	-0.000209602	0.000569154
rs139603701	Heel BMD	Myopia	-0.105751	0.007397	-0.00407282	0.00231492
rs140676008	Heel BMD	Myopia	-0.0476008	0.00659195	0.00340361	0.00206305
rs141399219	Heel BMD	Myopia	0.0334218	0.00570491	-0.0010769	0.00175734
rs1414660	Heel BMD	Myopia	0.0812901	0.00232217	0.000638626	0.000718315
rs141795717	Heel BMD	Myopia	0.22756	0.00724912	-0.00183043	0.00224684
rs1428968	Heel BMD	Myopia	0.0234504	0.0024062	2.83216e-05	0.000738116
rs1444436	Heel BMD	Myopia	-0.016125	0.00198491	0.00083095	0.000613356
rs1470580	Heel BMD	Myopia	0.0146835	0.00198771	-0.000124429	0.000609479
rs1475120	Heel BMD	Myopia	0.0133867	0.00183643	-0.000201496	0.000568889
rs1487241	Heel BMD	Myopia	-0.0250718	0.00198754	-0.000266006	0.000608304
rs149078150	Heel BMD	Myopia	0.0459518	0.00794391	-0.000975229	0.00249436
rs1491814	Heel BMD	Myopia	-0.0171864	0.00271248	0.000758858	0.000833007
rs150059308	Heel BMD	Myopia	-0.0727008	0.00848635	0.00442165	0.00263657
rs1502201	Heel BMD	Myopia	-0.017271	0.0021076	0.000921365	0.00065049
rs150445982	Heel BMD	Myopia	0.0959681	0.00636095	0.00155338	0.00199124
rs150967545	Heel BMD	Myopia	0.0525879	0.00540771	-5.15915e-05	0.00169033
rs1521908	Heel BMD	Myopia	-0.0114713	0.00183151	-0.00204155	0.00056684
rs1528602	Heel BMD	Myopia	-0.0170826	0.00211248	-6.89139e-05	0.000646104
rs1533142	Heel BMD	Myopia	-0.0233703	0.00220548	0.00103492	0.000675269
rs1535571	Heel BMD	Myopia	0.0129223	0.00186263	-0.000990325	0.000571151
rs1545920	Heel BMD	Myopia	0.0162712	0.00244183	0.00028968	0.000747951
rs1548607	Heel BMD	Myopia	-0.0180626	0.0019419	9.58842e-05	0.00060343
rs1550270	Heel BMD	Myopia	0.0161526	0.00201971	0.000323721	0.000619541
rs1555958	Heel BMD	Myopia	0.0306573	0.00200168	-0.000603151	0.000611191
rs159408	Heel BMD	Myopia	-0.0146403	0.0018655	-0.000387823	0.000578171
rs1622638	Heel BMD	Myopia	0.0153895	0.00188299	-0.00100226	0.000579831
rs167365	Heel BMD	Myopia	-0.0188056	0.00188365	0.00119643	0.000583428
rs16878921	Heel BMD	Myopia	0.033872	0.0031223	-0.00265012	0.000952357
rs17010957	Heel BMD	Myopia	0.0326652	0.00261049	-0.000664619	0.000804372
rs1706708	Heel BMD	Myopia	-0.0285921	0.00198005	-0.000932502	0.000605384
rs1708627	Heel BMD	Myopia	-0.0137594	0.00186222	0.000859101	0.000570996
rs17265513	Heel BMD	Myopia	-0.0333287	0.00231973	0.000360157	0.000710695
rs17429745	Heel BMD	Myopia	0.0170806	0.00200527	-0.00117253	0.000614775
rs174598	Heel BMD	Myopia	0.0140422	0.0019627	0.00210268	0.000605259
rs17472350	Heel BMD	Myopia	-0.0738983	0.00619347	-0.00250823	0.00193534
rs17507577	Heel BMD	Myopia	0.0598153	0.00351676	0.00106899	0.00107531
rs1766790	Heel BMD	Myopia	-0.025965	0.0024426	0.000470853	0.0007529
rs17679410	Heel BMD	Myopia	0.0251958	0.0022263	0.000117152	0.000680982
rs17686786	Heel BMD	Myopia	0.0247336	0.00419522	-0.00192134	0.00130494
rs1771982	Heel BMD	Myopia	-0.00940308	0.00184841	4.13157e-05	0.000568253
rs1777277	Heel BMD	Myopia	-0.0108505	0.00184474	-0.000967505	0.00057107
rs181367	Heel BMD	Myopia	0.011723	0.00200592	-0.000229789	0.000615928
rs183084030	Heel BMD	Myopia	0.0360016	0.00485174	0.00123321	0.00150715
rs1834554	Heel BMD	Myopia	-0.0220725	0.00243292	0.000672195	0.000749315
rs1844776	Heel BMD	Myopia	0.0121635	0.00188757	0.000131721	0.000577101
rs1859839	Heel BMD	Myopia	-0.0402759	0.00242428	0.000847877	0.000754178
rs188424982	Heel BMD	Myopia	0.0454047	0.00795668	8.02457e-05	0.00248111
rs1891002	Heel BMD	Myopia	-0.0836322	0.00201679	-0.000102713	0.000624016
rs1897468	Heel BMD	Myopia	-0.0127764	0.00201255	-0.00107147	0.000623756
rs1902177	Heel BMD	Myopia	0.0146468	0.00187152	0.000327297	0.000573982
rs1907310	Heel BMD	Myopia	-0.0209684	0.00247881	0.000325574	0.00075659
rs1977576	Heel BMD	Myopia	0.0231942	0.00188519	0.000744518	0.000583649
rs1991431	Heel BMD	Myopia	-0.0178361	0.00185988	-0.00107956	0.000570855
rs2029999	Heel BMD	Myopia	0.013186	0.00198988	0.000102112	0.000616399
rs2052480	Heel BMD	Myopia	0.0269752	0.00204806	0.000563174	0.000628102
rs206432	Heel BMD	Myopia	0.0159228	0.00186042	-1.34103e-05	0.000567761
rs2069442	Heel BMD	Myopia	-0.0193391	0.00208977	-0.00035265	0.000649014
rs2073381	Heel BMD	Myopia	0.0121082	0.00201316	-0.000594833	0.00061385
rs2073489	Heel BMD	Myopia	-0.0124577	0.00186431	-0.00155703	0.000576608
rs2085490	Heel BMD	Myopia	0.0128938	0.00184295	-0.000124531	0.000566556
rs210374	Heel BMD	Myopia	0.013769	0.00210479	-3.72066e-05	0.000641955
rs2109204	Heel BMD	Myopia	-0.0127059	0.00209764	0.000325933	0.000644209
rs212417	Heel BMD	Myopia	-0.0291676	0.00194657	-0.000654209	0.000604649
rs215226	Heel BMD	Myopia	0.024173	0.00189063	-0.000202942	0.000579797
rs2216949	Heel BMD	Myopia	0.0290342	0.00283127	0.00116585	0.000874153
rs2227607	Heel BMD	Myopia	-0.0205264	0.00291757	0.000262172	0.000899776
rs2239626	Heel BMD	Myopia	0.0165662	0.00201295	-0.000288862	0.000616835
rs2240226	Heel BMD	Myopia	0.0344693	0.00211826	0.00199115	0.000646744
rs2254027	Heel BMD	Myopia	0.0188547	0.00201798	-0.000646996	0.000619959
rs2272443	Heel BMD	Myopia	-0.0217871	0.00222548	0.000375713	0.000680179
rs2346204	Heel BMD	Myopia	-0.0147868	0.00211422	-0.000736285	0.000653586
rs2382801	Heel BMD	Myopia	0.0199985	0.0018682	0.000540045	0.000571504
rs2388792	Heel BMD	Myopia	0.0131686	0.00185843	7.62958e-06	0.000571782
rs243838	Heel BMD	Myopia	0.0159186	0.00261067	9.9278e-05	0.000796991
rs2442599	Heel BMD	Myopia	0.0152813	0.0020854	0.000264616	0.000637462
rs2446415	Heel BMD	Myopia	-0.036502	0.00561448	0.000117884	0.00170836
rs2456049	Heel BMD	Myopia	0.011366	0.00193676	-0.00165031	0.000595294
rs2491105	Heel BMD	Myopia	0.0233584	0.00220438	0.000286846	0.00067601
rs2509353	Heel BMD	Myopia	-0.0208111	0.00185254	-0.000303822	0.000570437
rs2514845	Heel BMD	Myopia	0.0148749	0.00194423	0.000494255	0.000594802
rs2546985	Heel BMD	Myopia	-0.0146102	0.00222995	0.000874736	0.000683185
rs2553772	Heel BMD	Myopia	0.0281833	0.00184735	-0.000355948	0.000569059
rs2566752	Heel BMD	Myopia	0.0357706	0.00189687	0.000346874	0.000587412
rs2566774	Heel BMD	Myopia	-0.0381624	0.00234926	-6.85451e-05	0.000726153
rs2627668	Heel BMD	Myopia	0.0250865	0.00307045	-1.5354e-05	0.000946299
rs2637318	Heel BMD	Myopia	0.0251058	0.00344067	-0.00155835	0.00105944
rs2639953	Heel BMD	Myopia	-0.0284176	0.00185552	0.000611084	0.000567564
rs2647462	Heel BMD	Myopia	-0.0333817	0.00241745	0.000424361	0.000745989
rs2653559	Heel BMD	Myopia	-0.0285346	0.00248083	0.000477627	0.000762589
rs2707493	Heel BMD	Myopia	0.0497174	0.00602874	-0.00171681	0.00184705
rs2722299	Heel BMD	Myopia	-0.0219349	0.00184714	-0.000420175	0.000574565
rs2736911	Heel BMD	Myopia	0.0183324	0.0025566	-0.000728039	0.000787063
rs2737252	Heel BMD	Myopia	0.0347086	0.00205818	-0.000876785	0.000631145
rs2741856	Heel BMD	Myopia	0.0746095	0.00335582	9.17775e-05	0.00103585
rs2761884	Heel BMD	Myopia	-0.0501009	0.00186962	-0.00325254	0.000570948
rs2799097	Heel BMD	Myopia	0.0172329	0.00256761	0.00260387	0.000794125
rs2830913	Heel BMD	Myopia	0.0236343	0.00188238	-0.000307888	0.000573169
rs28364580	Heel BMD	Myopia	-0.0223685	0.00217236	0.000126422	0.000662926
rs2836620	Heel BMD	Myopia	0.0288982	0.00216561	-0.00150169	0.000660031
rs28373428	Heel BMD	Myopia	0.0222698	0.00262992	0.000556178	0.000806512
rs28557305	Heel BMD	Myopia	-0.0259655	0.00193848	5.09876e-05	0.000592856
rs28707249	Heel BMD	Myopia	-0.0222589	0.00298159	0.00102085	0.000909666
rs2884691	Heel BMD	Myopia	0.0128417	0.00183709	-0.000790602	0.000568077
rs2906193	Heel BMD	Myopia	0.0169008	0.00221518	-0.000474185	0.000686722
rs2908007	Heel BMD	Myopia	0.167991	0.00187465	-0.000237612	0.000578315
rs293736	Heel BMD	Myopia	-0.0118132	0.00207444	0.00141849	0.000633302
rs2944590	Heel BMD	Myopia	0.0200023	0.00184186	-0.000754785	0.000570471
rs2969072	Heel BMD	Myopia	-0.0114534	0.00194912	0.000155718	0.000605996
rs2982573	Heel BMD	Myopia	0.0767909	0.00185417	0.000488209	0.000574381
rs3118906	Heel BMD	Myopia	0.0262712	0.00206586	-0.000250894	0.000631851
rs314344	Heel BMD	Myopia	-0.0107732	0.00186396	-0.000112349	0.00057928
rs330091	Heel BMD	Myopia	0.0187839	0.00227043	-0.000100694	0.000695408
rs34068557	Heel BMD	Myopia	-0.0117296	0.00191117	-0.000364784	0.000586008
rs34123233	Heel BMD	Myopia	0.0214311	0.0024232	0.000403289	0.000739779
rs34220916	Heel BMD	Myopia	0.0209644	0.00243448	-0.000100802	0.000761326
rs34324915	Heel BMD	Myopia	0.0208485	0.00191796	0.000809089	0.000594295
rs344035	Heel BMD	Myopia	-0.0146214	0.00184874	-0.000162592	0.000567421
rs344078	Heel BMD	Myopia	-0.0424589	0.00245214	0.00147098	0.000750697
rs34435227	Heel BMD	Myopia	-0.0128854	0.0018783	-0.000766893	0.000575038
rs34441013	Heel BMD	Myopia	0.0319129	0.00204765	-0.000289722	0.000634852
rs34553872	Heel BMD	Myopia	0.0610506	0.0024017	0.000396962	0.000742134
rs34575960	Heel BMD	Myopia	0.0257072	0.0035872	0.000415864	0.00109101
rs34620158	Heel BMD	Myopia	0.0130898	0.00198382	-0.000271567	0.000614055
rs34945663	Heel BMD	Myopia	0.0148831	0.00243919	-0.00119246	0.000752968
rs35155027	Heel BMD	Myopia	-0.0158218	0.00190209	-0.00257218	0.000579838
rs35264941	Heel BMD	Myopia	-0.0572286	0.00702127	0.0023379	0.00214623
rs35404230	Heel BMD	Myopia	0.0200009	0.00279429	4.54404e-06	0.000861693
rs35463915	Heel BMD	Myopia	-0.0202973	0.00231297	0.00185682	0.000710877
rs35657711	Heel BMD	Myopia	0.0506141	0.00223761	0.000227976	0.00069107
rs35713954	Heel BMD	Myopia	-0.0109332	0.00188178	-0.000327448	0.000574557
rs36009197	Heel BMD	Myopia	0.0191507	0.00285979	0.00180752	0.000889994
rs36010930	Heel BMD	Myopia	0.0137157	0.00203877	9.31345e-05	0.000630604
rs368510	Heel BMD	Myopia	0.0236734	0.00195912	-0.000648621	0.000600582
rs370387	Heel BMD	Myopia	0.0468543	0.00185513	0.00257075	0.000568788
rs3747237	Heel BMD	Myopia	-0.0133407	0.001992	-0.00105765	0.000606012
rs3757434	Heel BMD	Myopia	0.012737	0.00240813	-0.000118213	0.000750671
rs3760456	Heel BMD	Myopia	-0.0227806	0.00186228	1.53117e-05	0.000571314
rs3765971	Heel BMD	Myopia	0.0283504	0.00192587	6.25477e-05	0.000596779
rs3777787	Heel BMD	Myopia	-0.0520223	0.0018396	0.000425159	0.000569745
rs3790608	Heel BMD	Myopia	0.0389237	0.00256693	-0.00231199	0.000793864
rs3796014	Heel BMD	Myopia	0.0514866	0.00205699	0.0012869	0.000637282
rs3801427	Heel BMD	Myopia	0.0330967	0.00215007	-0.000295639	0.000665859
rs3829849	Heel BMD	Myopia	0.0137668	0.00191868	-0.000104986	0.000586917
rs3848474	Heel BMD	Myopia	0.0150619	0.0018751	0.00036165	0.000572257
rs402072	Heel BMD	Myopia	-0.0162661	0.00252161	0.00141486	0.000772492
rs41302867	Heel BMD	Myopia	-0.0257919	0.00277985	1.36098e-05	0.000863251
rs42032	Heel BMD	Myopia	-0.0219323	0.00207825	0.00111866	0.00064582
rs426810	Heel BMD	Myopia	0.011313	0.00185734	4.73872e-05	0.000569872
rs4305309	Heel BMD	Myopia	-0.073412	0.00191639	-0.000275377	0.000593414
rs4418639	Heel BMD	Myopia	-0.0164218	0.00187602	-0.000207593	0.000580816
rs4505759	Heel BMD	Myopia	0.0568166	0.00200649	-0.000820143	0.000616366
rs4595506	Heel BMD	Myopia	-0.0230826	0.00184184	0.000844858	0.000567042
rs4635400	Heel BMD	Myopia	-0.0500354	0.00193524	-0.000548119	0.000590177
rs4664604	Heel BMD	Myopia	0.0184833	0.00244143	0.000252482	0.000752471
rs4669522	Heel BMD	Myopia	0.0171116	0.00226385	-0.000154112	0.000702616
rs4693374	Heel BMD	Myopia	0.0187892	0.00184863	-0.000421814	0.000567444
rs4739697	Heel BMD	Myopia	-0.0185541	0.0019646	0.000124792	0.000602109
rs4743930	Heel BMD	Myopia	0.0294771	0.00213721	5.28026e-05	0.00065279
rs4759843	Heel BMD	Myopia	-0.0118233	0.00193725	-0.000214128	0.000594909
rs4780403	Heel BMD	Myopia	-0.0563428	0.0083876	0.00440639	0.00256977
rs4782351	Heel BMD	Myopia	-0.0147954	0.0019028	0.00113951	0.000581609
rs4806003	Heel BMD	Myopia	-0.0116216	0.00193036	0.000316377	0.000589016
rs4806862	Heel BMD	Myopia	0.0200669	0.00199053	0.000548403	0.000607758
rs4821797	Heel BMD	Myopia	-0.0235549	0.00197781	-0.000611942	0.000602309
rs4836373	Heel BMD	Myopia	-0.0190058	0.00185311	-0.00138431	0.000568197
rs4869284	Heel BMD	Myopia	-0.014342	0.00219778	-0.000322811	0.000674449
rs4876361	Heel BMD	Myopia	-0.0126682	0.00207981	0.000477051	0.000636651
rs4882032	Heel BMD	Myopia	0.0371442	0.00564622	0.00079179	0.00173266
rs4936266	Heel BMD	Myopia	-0.0967327	0.00690027	0.00121605	0.00212345
rs4961733	Heel BMD	Myopia	0.0263102	0.00233944	0.000735499	0.000711344
rs4964511	Heel BMD	Myopia	-0.0125168	0.00184861	0.000811848	0.000566767
rs4979905	Heel BMD	Myopia	-0.0262079	0.00240067	0.00137995	0.00073793
rs55704141	Heel BMD	Myopia	0.0287216	0.00188828	-0.000642197	0.00057957
rs55709850	Heel BMD	Myopia	-0.016715	0.00205346	0.000654912	0.000627315
rs55711911	Heel BMD	Myopia	-0.0250851	0.00372626	0.000686442	0.00116192
rs55721532	Heel BMD	Myopia	0.0218544	0.0020073	0.000611062	0.000621118
rs55772556	Heel BMD	Myopia	0.0136327	0.00195222	-0.000585785	0.000604671
rs55826238	Heel BMD	Myopia	0.0124978	0.00215287	-0.000147939	0.000666115
rs55863202	Heel BMD	Myopia	0.0263509	0.0043612	-0.00133597	0.00134492
rs56009005	Heel BMD	Myopia	-0.0326834	0.00364112	0.000851462	0.00111604
rs56104760	Heel BMD	Myopia	-0.0413936	0.0023515	0.000143815	0.000729472
rs56320441	Heel BMD	Myopia	0.0243596	0.00329318	0.000218395	0.0010047
rs56682471	Heel BMD	Myopia	0.0271138	0.00222912	-6.55311e-05	0.000689526
rs56744189	Heel BMD	Myopia	-0.0177578	0.00208083	-0.000635525	0.0006363
rs56940811	Heel BMD	Myopia	0.0255441	0.00367912	-0.000677786	0.00111914
rs57043009	Heel BMD	Myopia	0.0528756	0.00260887	-0.0010561	0.000799501
rs571356	Heel BMD	Myopia	-0.0157818	0.0019608	0.000322737	0.000608713
rs5735	Heel BMD	Myopia	-0.0179149	0.00201059	-0.000577909	0.000615834
rs5750263	Heel BMD	Myopia	0.0150002	0.00253378	-0.00036223	0.000773728
rs5754387	Heel BMD	Myopia	-0.015804	0.00234886	0.000404859	0.000714826
rs578789	Heel BMD	Myopia	0.0204976	0.00237805	-0.000250727	0.000735274
rs59243338	Heel BMD	Myopia	-0.0140048	0.00211853	0.000892655	0.000656442
rs59813731	Heel BMD	Myopia	0.0211195	0.00235156	0.000670706	0.000717188
rs602633	Heel BMD	Myopia	-0.01352	0.00221606	-0.000688538	0.000685905
rs603424	Heel BMD	Myopia	-0.0301479	0.00246363	0.00108021	0.000746494
rs60507951	Heel BMD	Myopia	0.100973	0.00320949	0.00158439	0.000967419
rs6054777	Heel BMD	Myopia	-0.017591	0.00209487	0.000551344	0.000641446
rs6117854	Heel BMD	Myopia	-0.0384374	0.00198936	-0.000168506	0.000609369
rs6120819	Heel BMD	Myopia	0.0254544	0.00242342	0.000874502	0.000735932
rs6129493	Heel BMD	Myopia	-0.0138906	0.00207552	-0.000919207	0.000635056
rs614802	Heel BMD	Myopia	0.0149457	0.00198041	0.00198072	0.000610809
rs61733768	Heel BMD	Myopia	-0.0760066	0.00552369	0.00111047	0.00169881
rs61780431	Heel BMD	Myopia	-0.0186571	0.00222351	0.00134237	0.000688664
rs61921611	Heel BMD	Myopia	0.0191125	0.0020061	0.00108163	0.000614665
rs62007684	Heel BMD	Myopia	-0.0425588	0.00195615	0.000184227	0.000596455
rs62111830	Heel BMD	Myopia	-0.015818	0.0020814	0.000181262	0.000645709
rs62182131	Heel BMD	Myopia	-0.0270788	0.00336772	0.000196873	0.00105124
rs62228067	Heel BMD	Myopia	0.0204759	0.00219962	-0.000446515	0.000670454
rs62302300	Heel BMD	Myopia	-0.0241058	0.00250442	0.000225019	0.000768576
rs62321667	Heel BMD	Myopia	-0.022818	0.00284112	-0.000631651	0.000867832
rs62389387	Heel BMD	Myopia	-0.0126431	0.00222234	0.000127089	0.000687581
rs62396264	Heel BMD	Myopia	-0.0316785	0.0048348	-0.00181216	0.00147881
rs634277	Heel BMD	Myopia	-0.0683091	0.00198219	7.5732e-05	0.000609868
rs6465495	Heel BMD	Myopia	-0.0200095	0.00191178	0.000157456	0.000594654
rs6469765	Heel BMD	Myopia	-0.0235686	0.00229466	0.000250316	0.000699197
rs6471752	Heel BMD	Myopia	-0.0211287	0.0025875	-0.000239865	0.000788012
rs6485702	Heel BMD	Myopia	-0.0347608	0.00194109	-0.000776771	0.000597899
rs6540965	Heel BMD	Myopia	0.0133156	0.00194803	-5.81845e-05	0.00060206
rs6542920	Heel BMD	Myopia	0.0120098	0.00192212	0.000696769	0.00059486
rs6546334	Heel BMD	Myopia	-0.017524	0.00192843	0.00109963	0.000597214
rs6559947	Heel BMD	Myopia	0.0144411	0.0020828	0.000539813	0.000639062
rs665783	Heel BMD	Myopia	-0.0194481	0.001994	0.00130152	0.00061776
rs6664489	Heel BMD	Myopia	0.0147233	0.00221644	0.00054528	0.000686566
rs666592	Heel BMD	Myopia	-0.0128759	0.00189318	-0.000100007	0.000578124
rs66927142	Heel BMD	Myopia	0.0317057	0.0028366	-0.000123842	0.000878354
rs6722557	Heel BMD	Myopia	0.019637	0.00210679	-0.000469528	0.000652197
rs6782178	Heel BMD	Myopia	0.0144077	0.00187672	0.00085763	0.000576056
rs6794670	Heel BMD	Myopia	-0.0146637	0.00230593	-0.000587192	0.00070588
rs6799205	Heel BMD	Myopia	-0.00995098	0.0018465	-0.00176629	0.000566746
rs6839437	Heel BMD	Myopia	0.033192	0.00248792	0.000175874	0.000761947
rs6842128	Heel BMD	Myopia	0.014983	0.00207236	-0.00142424	0.000637158
rs6846476	Heel BMD	Myopia	-0.0140931	0.00186759	-0.000401073	0.000573282
rs6861681	Heel BMD	Myopia	0.0118161	0.00200822	0.000293304	0.00061676
rs6864688	Heel BMD	Myopia	-0.0148055	0.00185172	0.000190932	0.000567958
rs6866190	Heel BMD	Myopia	-0.0163946	0.00251997	-0.000684275	0.00077324
rs6882422	Heel BMD	Myopia	-0.0288998	0.0028886	-0.000326368	0.000887896
rs6885822	Heel BMD	Myopia	-0.023218	0.00251604	-0.000798429	0.000773161
rs6938070	Heel BMD	Myopia	-0.0237011	0.00199331	5.92515e-05	0.000617617
rs6965122	Heel BMD	Myopia	-0.045652	0.0019407	-0.00109019	0.000603123
rs6977460	Heel BMD	Myopia	-0.0172836	0.00207898	-0.000594566	0.000647102
rs7000279	Heel BMD	Myopia	0.0132997	0.00210527	0.000829482	0.000644585
rs7017252	Heel BMD	Myopia	0.0165146	0.00191174	-0.000781445	0.000584806
rs7021585	Heel BMD	Myopia	0.0187345	0.00214147	-0.00092403	0.000657505
rs7040344	Heel BMD	Myopia	-0.0276745	0.00195032	0.00071417	0.000597188
rs7078201	Heel BMD	Myopia	0.0128798	0.00188384	0.0016787	0.000579442
rs7102	Heel BMD	Myopia	-0.0203849	0.00192847	-0.00028083	0.000590394
rs7121746	Heel BMD	Myopia	-0.0567108	0.00187757	0.000735042	0.000578513
rs713111	Heel BMD	Myopia	0.0223531	0.00279238	-0.000553381	0.000860167
rs71338573	Heel BMD	Myopia	0.0394907	0.00355297	9.73632e-05	0.00109226
rs7135535	Heel BMD	Myopia	-0.0129379	0.00185824	-0.000681204	0.000570332
rs71390846	Heel BMD	Myopia	-0.0399743	0.0023772	-0.00115754	0.000729226
rs7147775	Heel BMD	Myopia	-0.0177025	0.00186059	-0.000658718	0.000568478
rs71569053	Heel BMD	Myopia	0.0908314	0.00904383	-0.00376212	0.00278847
rs7167692	Heel BMD	Myopia	-0.046048	0.00416742	0.000509132	0.00127108
rs7175531	Heel BMD	Myopia	0.0324797	0.00194669	-0.00081944	0.000594352
rs7176579	Heel BMD	Myopia	-0.0155106	0.00185937	0.000485043	0.000567282
rs7191269	Heel BMD	Myopia	-0.0303844	0.0018871	-0.000182061	0.000577566
rs7197197	Heel BMD	Myopia	0.015231	0.00188965	-0.000371049	0.000577557
rs7209460	Heel BMD	Myopia	0.0518966	0.00201253	-0.000222193	0.000617592
rs7212160	Heel BMD	Myopia	-0.0164713	0.00213662	0.000154669	0.000656059
rs7237942	Heel BMD	Myopia	-0.0171727	0.00226848	-0.000492686	0.000693787
rs7251807	Heel BMD	Myopia	-0.0253812	0.00289342	-2.07063e-05	0.000880005
rs72656010	Heel BMD	Myopia	0.0200167	0.00275397	-0.000277841	0.000839542
rs72692842	Heel BMD	Myopia	-0.0287011	0.00314748	-0.000846782	0.000977629
rs72790907	Heel BMD	Myopia	0.0226638	0.00275534	0.00153063	0.000855183
rs72793938	Heel BMD	Myopia	0.0227441	0.00270417	-0.000197367	0.00082655
rs7280028	Heel BMD	Myopia	0.0128336	0.0023289	0.000131134	0.000708538
rs72813180	Heel BMD	Myopia	-0.0158831	0.00257143	-0.00177013	0.000789462
rs72868839	Heel BMD	Myopia	0.0496006	0.00358886	0.000162955	0.00111752
rs72871127	Heel BMD	Myopia	-0.0289003	0.00382827	-0.00184029	0.0011777
rs72925179	Heel BMD	Myopia	-0.0145854	0.00236239	0.000623576	0.000734627
rs72945685	Heel BMD	Myopia	0.023181	0.00290996	-0.000835375	0.000902358
rs72971208	Heel BMD	Myopia	-0.018437	0.00299591	0.000101215	0.000925364
rs73029263	Heel BMD	Myopia	-0.0319483	0.00270787	0.00022192	0.000838225
rs73139123	Heel BMD	Myopia	0.0151817	0.00242234	-0.00138479	0.000749052
rs73207790	Heel BMD	Myopia	-0.0229924	0.00255768	-4.14733e-05	0.00078066
rs73212812	Heel BMD	Myopia	0.0483276	0.00536368	-0.00286647	0.00164389
rs73238169	Heel BMD	Myopia	-0.0192255	0.00271286	-0.000138403	0.000834157
rs7329483	Heel BMD	Myopia	-0.024161	0.00288878	7.96103e-05	0.00088209
rs73479996	Heel BMD	Myopia	-0.0224681	0.00361381	0.000445512	0.00112708
rs73520180	Heel BMD	Myopia	0.0388431	0.00346494	0.000255502	0.00106048
rs74119759	Heel BMD	Myopia	-0.0288327	0.00253973	-2.68638e-06	0.000780672
rs7445576	Heel BMD	Myopia	-0.0185774	0.00228548	3.96096e-05	0.000700676
rs747091	Heel BMD	Myopia	0.0127451	0.00186306	0.000792202	0.000569974
rs7484147	Heel BMD	Myopia	-0.0465706	0.0019184	-0.000534408	0.000590449
rs7488974	Heel BMD	Myopia	0.0510753	0.00188744	-0.000122179	0.000578217
rs74910854	Heel BMD	Myopia	-0.0241356	0.0036048	0.000851945	0.00112026
rs7504492	Heel BMD	Myopia	0.0129557	0.00191968	-0.000547133	0.000586154
rs7516171	Heel BMD	Myopia	0.0261324	0.00240245	0.000945705	0.000742709
rs75230517	Heel BMD	Myopia	-0.100591	0.00418287	-0.00236726	0.00129175
rs7527300	Heel BMD	Myopia	-0.0250301	0.00186936	-0.000367354	0.000578996
rs7546500	Heel BMD	Myopia	0.0154962	0.00195276	0.000609914	0.000605102
rs757179	Heel BMD	Myopia	-0.0376548	0.00398266	-0.000253193	0.00124202
rs757286	Heel BMD	Myopia	0.0118112	0.00204524	1.39975e-05	0.000625973
rs75729494	Heel BMD	Myopia	0.0414065	0.00338211	-0.00161079	0.00101355
rs75809680	Heel BMD	Myopia	-0.065566	0.00343994	0.00115265	0.00105793
rs7585120	Heel BMD	Myopia	0.0177357	0.00208224	-6.8243e-05	0.000645188
rs7599234	Heel BMD	Myopia	-0.0118703	0.00183274	9.72023e-05	0.000567517
rs7600317	Heel BMD	Myopia	-0.022135	0.00219432	0.00077061	0.000680952
rs7653133	Heel BMD	Myopia	0.0104027	0.00191904	0.000998388	0.000588834
rs7679094	Heel BMD	Myopia	-0.0135658	0.00187755	0.000124974	0.000576115
rs76813275	Heel BMD	Myopia	-0.0196561	0.00299276	-0.000217503	0.000932236
rs76833657	Heel BMD	Myopia	-0.0422296	0.00349288	-0.00134055	0.00107662
rs76901084	Heel BMD	Myopia	-0.0214651	0.00239627	-0.00107049	0.000736417
rs76983463	Heel BMD	Myopia	0.0402361	0.00467911	0.00167536	0.00142501
rs7699338	Heel BMD	Myopia	-0.0478532	0.0032053	0.00142377	0.000982653
rs7703751	Heel BMD	Myopia	-0.0242142	0.00211598	0.0015665	0.000648337
rs77112003	Heel BMD	Myopia	0.0139635	0.00199503	0.000976057	0.000611349
rs7728907	Heel BMD	Myopia	-0.0193642	0.0021839	4.14844e-05	0.000671205
rs7741021	Heel BMD	Myopia	0.0786075	0.00183355	-0.00187528	0.000567787
rs77431781	Heel BMD	Myopia	-0.0251243	0.00357496	0.00043659	0.0010945
rs77599507	Heel BMD	Myopia	-0.0354222	0.00326437	-0.000829339	0.00100493
rs77847666	Heel BMD	Myopia	0.0746067	0.00479106	-0.0012564	0.0014826
rs7789880	Heel BMD	Myopia	-0.0272724	0.00205925	0.00156766	0.000639289
rs78015143	Heel BMD	Myopia	0.0275677	0.00310543	-0.000944407	0.000952472
rs7814941	Heel BMD	Myopia	0.0208641	0.00230546	-0.00173618	0.000704579
rs78432519	Heel BMD	Myopia	-0.0362448	0.00288679	2.90892e-05	0.000893459
rs785836	Heel BMD	Myopia	0.012354	0.00194469	-0.00010061	0.000595675
rs7866211	Heel BMD	Myopia	-0.0245864	0.0020281	0.000311094	0.000620839
rs78667121	Heel BMD	Myopia	0.0543063	0.00533768	-0.000357698	0.00164438
rs7898342	Heel BMD	Myopia	0.0119713	0.00187471	-0.000647809	0.000576523
rs79052526	Heel BMD	Myopia	-0.0371565	0.00695608	0.000208492	0.00216332
rs79077117	Heel BMD	Myopia	0.0153653	0.00223178	-0.000673197	0.000681256
rs79191922	Heel BMD	Myopia	-0.0418795	0.00724248	-0.00209326	0.00221468
rs7953929	Heel BMD	Myopia	-0.019431	0.00230723	0.00106092	0.000707154
rs7959604	Heel BMD	Myopia	-0.0594083	0.00351663	0.00072474	0.00107165
rs7969486	Heel BMD	Myopia	0.0116772	0.00186027	0.000295727	0.000570847
rs79719017	Heel BMD	Myopia	0.0202577	0.00199747	0.00133478	0.000619468
rs79728480	Heel BMD	Myopia	0.0505996	0.00501299	0.000820132	0.00152773
rs79730878	Heel BMD	Myopia	-0.023725	0.00220237	-0.00230701	0.000675129
rs7980899	Heel BMD	Myopia	-0.0158984	0.00188684	-0.000650587	0.000579024
rs8002850	Heel BMD	Myopia	-0.0286644	0.00196487	-0.000141996	0.000600895
rs8008406	Heel BMD	Myopia	-0.0167854	0.00211219	-0.00119508	0.00064621
rs8073697	Heel BMD	Myopia	-0.0143742	0.00195442	0.000791055	0.000599567
rs8095921	Heel BMD	Myopia	0.0158789	0.00223855	-0.000704172	0.000682732
rs825453	Heel BMD	Myopia	-0.0164877	0.00189518	0.00092902	0.000581423
rs853163	Heel BMD	Myopia	0.0133272	0.00211987	-0.000429103	0.000649553
rs868127	Heel BMD	Myopia	-0.0167563	0.00208037	0.000375074	0.000635955
rs884205	Heel BMD	Myopia	0.0259088	0.00214851	0.000228573	0.000657345
rs890074	Heel BMD	Myopia	0.0123921	0.00183531	-0.00172367	0.000568111
rs899631	Heel BMD	Myopia	0.0183832	0.0018979	-0.000416184	0.000582228
rs901865	Heel BMD	Myopia	-0.0268666	0.00244148	0.000286868	0.000748066
rs912146	Heel BMD	Myopia	0.0253489	0.00255299	0.000183734	0.000779002
rs9257744	Heel BMD	Myopia	-0.0200915	0.00208332	-0.00198661	0.000646398
rs928486	Heel BMD	Myopia	0.017258	0.00225215	0.00050733	0.000686395
rs9290351	Heel BMD	Myopia	0.0238627	0.00282969	-0.000348703	0.000866693
rs9295508	Heel BMD	Myopia	0.00997261	0.00189929	-7.22102e-05	0.000588135
rs9296151	Heel BMD	Myopia	-0.0384198	0.0049915	0.00143676	0.0014984
rs932828	Heel BMD	Myopia	-0.032155	0.00190189	0.00175458	0.00058196
rs9340903	Heel BMD	Myopia	-0.0512098	0.005378	-0.00373951	0.00165715
rs9364386	Heel BMD	Myopia	-0.0266947	0.00240198	0.000289455	0.000743549
rs9378485	Heel BMD	Myopia	-0.0141876	0.00188331	0.000454348	0.000582441
rs9385629	Heel BMD	Myopia	-0.0126627	0.002001	-1.94223e-05	0.000619502
rs939666	Heel BMD	Myopia	0.0710745	0.00227297	0.00031721	0.000706737
rs9447004	Heel BMD	Myopia	-0.0235076	0.00183021	-0.00081111	0.000566547
rs947091	Heel BMD	Myopia	0.0403792	0.00185128	0.000597227	0.000569197
rs9513510	Heel BMD	Myopia	-0.035268	0.0020194	-0.00168133	0.000617367
rs9521510	Heel BMD	Myopia	-0.0213514	0.00199082	0.0002036	0.000608387
rs9530279	Heel BMD	Myopia	-0.0185815	0.00210666	-0.000353936	0.000641756
rs9532858	Heel BMD	Myopia	-0.0149322	0.00199213	0.000815052	0.000609281
rs9557349	Heel BMD	Myopia	-0.0214187	0.00230872	0.000806797	0.000708983
rs957772	Heel BMD	Myopia	-0.0122597	0.00187352	-0.000379387	0.000571417
rs9594738	Heel BMD	Myopia	-0.0476665	0.00185382	0.000362883	0.000566176
rs960192	Heel BMD	Myopia	0.0173048	0.00188543	-2.90037e-05	0.00057872
rs9606139	Heel BMD	Myopia	-0.11533	0.00304573	-0.000373693	0.000931878
rs9631060	Heel BMD	Myopia	-0.0205178	0.00221595	0.00155564	0.000686581
rs9829214	Heel BMD	Myopia	-0.0133609	0.00190353	-2.44754e-05	0.000584407
rs9873544	Heel BMD	Myopia	0.0149911	0.00190221	0.000577796	0.000584033
rs9896306	Heel BMD	Myopia	-0.0263111	0.00208086	-0.000881695	0.00063745
rs9909232	Heel BMD	Myopia	-0.014619	0.00240872	-0.00106573	0.000738101
rs9921222	Heel BMD	Myopia	-0.0256994	0.00185555	6.06389e-06	0.000568197
rs9927137	Heel BMD	Myopia	-0.0123964	0.00186119	0.000184343	0.000568849
rs9952412	Heel BMD	Myopia	0.0186444	0.0018707	0.000201601	0.00057071
rs9974172	Heel BMD	Myopia	0.0179096	0.00264969	0.000897675	0.000806714
rs10048745	TB-BMD	Myopia	-0.0389	0.0067	-0.000134962	0.000656057
rs1037011	TB-BMD	Myopia	0.0404	0.0057	0.000882231	0.000566728
rs10490046	TB-BMD	Myopia	-0.0429	0.0067	0.00141684	0.000685933
rs10493013	TB-BMD	Myopia	0.1013	0.0074	0.000361546	0.000742229
rs10735851	TB-BMD	Myopia	-0.0541	0.0063	0.00142501	0.000624142
rs10777212	TB-BMD	Myopia	0.0452	0.006	-0.000276378	0.000599739
rs10788264	TB-BMD	Myopia	-0.0338	0.0057	8.5926e-05	0.000572474
rs10832520	TB-BMD	Myopia	0.1123	0.0158	0.00121411	0.00164536
rs10901216	TB-BMD	Myopia	-0.0474	0.0061	0.000503199	0.000595608
rs10931982	TB-BMD	Myopia	0.0508	0.009	-0.000959725	0.000678151
rs11228240	TB-BMD	Myopia	-0.083	0.0067	-0.0016985	0.000634164
rs1159798	TB-BMD	Myopia	-0.0429	0.007	0.00189095	0.000677378
rs11745493	TB-BMD	Myopia	-0.0445	0.0065	0.00155207	0.000648003
rs117557198	TB-BMD	Myopia	0.0769	0.012	-0.0012591	0.00107227
rs118115924	TB-BMD	Myopia	-0.2822	0.0301	0.000186504	0.00262685
rs11898505	TB-BMD	Myopia	-0.0342	0.006	-0.0002865	0.000591446
rs11904127	TB-BMD	Myopia	-0.0324	0.0057	-8.86689e-05	0.000574858
rs11910328	TB-BMD	Myopia	-0.0429	0.0077	0.00119016	0.000780902
rs11934731	TB-BMD	Myopia	-0.0674	0.0061	-2.14701e-05	0.000608917
rs12044944	TB-BMD	Myopia	0.0553	0.0074	0.00069054	0.000721356
rs12258451	TB-BMD	Myopia	-0.0702	0.0089	-0.000183866	0.000920676
rs12442242	TB-BMD	Myopia	0.0509	0.0082	0.00102086	0.000817661
rs12534510	TB-BMD	Myopia	0.0395	0.0057	0.000128301	0.000568555
rs12612325	TB-BMD	Myopia	-0.0548	0.0078	0.000829266	0.000731041
rs1286150	TB-BMD	Myopia	0.0549	0.0072	-0.000126641	0.000747739
rs13204965	TB-BMD	Myopia	-0.0619	0.007	-0.000317208	0.000648939
rs143187557	TB-BMD	Myopia	-0.1237	0.0203	-0.00192404	0.00191536
rs144279715	TB-BMD	Myopia	0.2295	0.0294	-0.00187249	0.00223589
rs144691710	TB-BMD	Myopia	0.1017	0.0113	2.34382e-05	0.00103831
rs1452102	TB-BMD	Myopia	0.0345	0.0057	-0.000166096	0.000573953
rs1548607	TB-BMD	Myopia	-0.0363	0.0066	9.58842e-05	0.00060343
rs2252865	TB-BMD	Myopia	0.0328	0.006	-0.000149358	0.000591227
rs2289410	TB-BMD	Myopia	-0.0494	0.0088	-0.000588183	0.000859908
rs2350085	TB-BMD	Myopia	0.0643	0.0085	-0.000285748	0.000868937
rs2566751	TB-BMD	Myopia	-0.0567	0.01	-0.00035514	0.000995639
rs2566752	TB-BMD	Myopia	0.0721	0.0059	0.000346874	0.000587412
rs2873195	TB-BMD	Myopia	0.0406	0.0062	-0.000153856	0.00061788
rs34102936	TB-BMD	Myopia	0.0471	0.0057	0.000674845	0.000574297
rs34670419	TB-BMD	Myopia	-0.088	0.0154	0.00136204	0.00146462
rs35125553	TB-BMD	Myopia	0.0383	0.0066	0.000637905	0.000624118
rs35199438	TB-BMD	Myopia	-0.0489	0.0062	0.000587093	0.000616074
rs3743347	TB-BMD	Myopia	0.0519	0.0068	-0.000338621	0.000672026
rs3801387	TB-BMD	Myopia	0.1347	0.0063	-0.000222667	0.000633136
rs4757350	TB-BMD	Myopia	-0.0564	0.0069	0.00231428	0.000696937
rs4846580	TB-BMD	Myopia	0.0345	0.0058	0.0011723	0.000575449
rs55781332	TB-BMD	Myopia	0.0552	0.0069	-0.00097586	0.000673565
rs56104760	TB-BMD	Myopia	-0.0747	0.0074	0.000143815	0.000729472
rs6029130	TB-BMD	Myopia	0.0348	0.0063	-0.000956714	0.000644373
rs6040063	TB-BMD	Myopia	-0.0359	0.0056	0.000467951	0.000568645
rs61884327	TB-BMD	Myopia	0.0801	0.0099	0.000972745	0.000958764
rs633995	TB-BMD	Myopia	0.0351	0.0058	0.000947659	0.000584241
rs634277	TB-BMD	Myopia	-0.0607	0.0061	7.5732e-05	0.000609868
rs6465511	TB-BMD	Myopia	0.0738	0.006	0.000937458	0.000598609
rs6557155	TB-BMD	Myopia	0.0751	0.0059	0.000141671	0.000581577
rs6960249	TB-BMD	Myopia	-0.0325	0.0057	-0.000214349	0.000572786
rs7105860	TB-BMD	Myopia	-0.0468	0.0059	-0.00053753	0.000589621
rs71390846	TB-BMD	Myopia	-0.0484	0.0075	-0.00115754	0.000729226
rs725670	TB-BMD	Myopia	-0.0322	0.0059	-0.00119091	0.000593341
rs73169678	TB-BMD	Myopia	0.0619	0.0091	-0.000820581	0.000905838
rs73305797	TB-BMD	Myopia	-0.0422	0.0067	0.000459883	0.000649973
rs73349318	TB-BMD	Myopia	0.0472	0.0085	-0.000428979	0.000828701
rs73719807	TB-BMD	Myopia	0.0925	0.0112	0.000906631	0.0011949
rs74394007	TB-BMD	Myopia	-0.0608	0.0083	0.00132993	0.000850177
rs7548588	TB-BMD	Myopia	0.0367	0.0058	0.000798355	0.000579912
rs757138	TB-BMD	Myopia	0.0348	0.0063	-0.000148123	0.000642521
rs7586085	TB-BMD	Myopia	-0.0532	0.0057	0.000597591	0.000565653
rs76051363	TB-BMD	Myopia	-0.0794	0.0085	0.000712682	0.000802279
rs7728694	TB-BMD	Myopia	-0.0503	0.0059	0.0007129	0.000567508
rs7740042	TB-BMD	Myopia	-0.0494	0.0071	-0.00187234	0.000693835
rs7741085	TB-BMD	Myopia	0.0423	0.0057	2.32038e-05	0.000572489
rs78667121	TB-BMD	Myopia	0.1326	0.018	-0.000357698	0.00164438
rs8047501	TB-BMD	Myopia	-0.0524	0.0059	-0.000540341	0.000571431
rs8070128	TB-BMD	Myopia	-0.0394	0.0059	-0.00159288	0.000585941
rs818427	TB-BMD	Myopia	0.0342	0.0061	2.3908e-05	0.000602524
rs838721	TB-BMD	Myopia	0.0314	0.0057	0.000259697	0.000571753
rs884205	TB-BMD	Myopia	0.0531	0.0068	0.000228573	0.000657345
rs9594738	TB-BMD	Myopia	-0.0614	0.0057	0.000362883	0.000566176
rs9910055	TB-BMD	Myopia	0.0442	0.0067	0.00212806	0.000672784
rs9972944	TB-BMD	Myopia	-0.0363	0.0059	-0.000514419	0.000589263
rs9976876	TB-BMD	Myopia	-0.0375	0.0058	-0.000305041	0.000568713
rs13423976	FA-BMD	Myopia	0.097978	0.017179	-0.0259	0.0129
rs6894139	FA-BMD	Myopia	-0.088937	0.015638	-0.0269	0.0117
rs7776725	FA-BMD	Myopia	0.186109	0.017421	0.0276	0.0132
rs10170839	FN-BMD	Myopia	-0.059358	0.007521	0.000666811	0.000565679
rs10794639	FN-BMD	Myopia	-0.051188	0.007546	1.69071e-05	0.00056824
rs10946458	FN-BMD	Myopia	-0.044918	0.007974	-0.000702944	0.000605504
rs11024028	FN-BMD	Myopia	0.05552	0.009698	-0.00123889	0.000713754
rs11652763	FN-BMD	Myopia	0.083568	0.012659	0.00183913	0.000970161
rs13194508	FN-BMD	Myopia	-0.051843	0.008915	-0.000344629	0.000649856
rs1366594	FN-BMD	Myopia	-0.079453	0.007525	0.000715722	0.000567315
rs1485307	FN-BMD	Myopia	-0.061597	0.00761	-0.000286136	0.000569051
rs1785493	FN-BMD	Myopia	-0.045109	0.008037	-0.000844031	0.000594848
rs2566752	FN-BMD	Myopia	0.061943	0.007699	0.000346874	0.000587412
rs2741856	FN-BMD	Myopia	0.087631	0.014131	9.17775e-05	0.00103585
rs3779381	FN-BMD	Myopia	0.057989	0.008522	-0.000390743	0.000646784
rs4281029	FN-BMD	Myopia	0.056816	0.009361	0.000429786	0.000713891
rs436448	FN-BMD	Myopia	0.063845	0.007565	0.00254337	0.000571466
rs4448201	FN-BMD	Myopia	0.065631	0.007895	0.00100458	0.000598893
rs4759320	FN-BMD	Myopia	-0.044812	0.007933	0.000880465	0.000594601
rs7108738	FN-BMD	Myopia	0.082771	0.009715	-0.00185149	0.000749332
rs71390846	FN-BMD	Myopia	-0.059106	0.009756	-0.00115754	0.000729226
rs7209460	FN-BMD	Myopia	0.050829	0.008199	-0.000222193	0.000617592
rs7524102	FN-BMD	Myopia	0.083798	0.009823	0.000420556	0.000741529
rs9478217	FN-BMD	Myopia	0.052736	0.007608	9.66156e-06	0.00057699
rs1023940	LS-BMD	Myopia	-0.064541	0.00876	-0.00146553	0.000567674
rs11002249	LS-BMD	Myopia	0.069743	0.011142	0.00222007	0.000733318
rs11024028	LS-BMD	Myopia	0.065776	0.011325	-0.00123889	0.000713754
rs11680288	LS-BMD	Myopia	-0.054235	0.008933	0.000762895	0.000569061
rs11692564	LS-BMD	Myopia	0.23782	0.039471	-0.00103135	0.00221893
rs13046645	LS-BMD	Myopia	-0.055863	0.009829	-0.000472953	0.000631649
rs1357651	LS-BMD	Myopia	0.068117	0.009151	0.000719791	0.000593986
rs2235811	LS-BMD	Myopia	-0.054301	0.009045	0.000506139	0.000570523
rs2291467	LS-BMD	Myopia	-0.077421	0.010148	-0.00140794	0.000644457
rs2566752	LS-BMD	Myopia	0.082922	0.008947	0.000346874	0.000587412
rs35681117	LS-BMD	Myopia	0.055162	0.009645	-0.000944385	0.000623733
rs6965122	LS-BMD	Myopia	-0.061835	0.009266	-0.00109019	0.000603123
rs71390846	LS-BMD	Myopia	-0.064092	0.011373	-0.00115754	0.000729226
rs73326583	LS-BMD	Myopia	0.072363	0.011887	-0.000553394	0.00080536
rs7524102	LS-BMD	Myopia	0.089822	0.011494	0.000420556	0.000741529
rs7807953	LS-BMD	Myopia	0.075102	0.009698	-0.000222839	0.000633014
rs78667121	LS-BMD	Myopia	0.149862	0.025668	-0.000357698	0.00164438
rs884205	LS-BMD	Myopia	0.062204	0.010212	0.000228573	0.000657345
rs894738	LS-BMD	Myopia	-0.062783	0.009136	0.000757622	0.000592083
rs9533094	LS-BMD	Myopia	-0.082629	0.008741	0.000406624	0.000566426
rs9749364	LS-BMD	Myopia	0.11438	0.018078	0.00206368	0.000998291
rs9921222	LS-BMD	Myopia	-0.053345	0.008789	6.06389e-06	0.000568197
rs17487277	IVDD	Myopia	0.0785	0.0118	-0.000457497	0.000577888
rs3010043	IVDD	Myopia	-0.0836	0.0143	0.00202878	0.000680572
rs3135840	IVDD	Myopia	-0.0816	0.0133	0.000600738	0.00063946
rs4284332	IVDD	Myopia	0.0647	0.0117	-0.000242004	0.000583137
rs4473430	IVDD	Myopia	-0.0651	0.0117	0.000589044	0.000573534
rs6470763	IVDD	Myopia	-0.092	0.0159	-0.00163581	0.000716862
# IVs represents instruments variates; SNP represents single nucleotide polymorphisms；MR represents Mendelian randomization；FA-, FN-, LS-, TB-BMD represent forearm, femoral neck, lumbar spine and total body BMD respectively; IVDD represents intervertebral disc degeneration.
