# Supplementary material for: Intervertebral Disk Degeneration and Bone Mineral Density: A Bidirectional Mendelian Randomization Study
Source: Calcif Tissue Int. 2023 Nov 17;114(3):228–36. doi: 10.1007/s00223-023-01165-1 (PMC10902056; doi:10.1007/s00223-023-01165-1)
Supplement: Supplementary file 14 — Supplementary file14 (XLSX 12 KB) [file 223_2023_1165_MOESM14_ESM.xlsx]

## Sheet: Sheet1
Supplementary Table 4 IVs of IVDD for MR analyses in stage 2.
					GWAS Beta		GWAS P
Exposure	Outcome	SNP	Effect allele	Other allele	Exposure	Outcome	Exposure	Outcome
IVDD	Heel BMD	rs17487277	G	C	0.0785	-0.00328757	3.42295e-11	0.0850002
		rs3010043	G	A	-0.0836	0.00091982	4.72999e-09	0.97
		rs3135840	T	A	-0.0816	0.00420127	9.26702e-10	0.025
		rs4284332	C	T	0.0647	-0.00282246	3.46801e-08	0.25
		rs4473430	T	C	-0.0651	-0.00290472	2.42097e-08	0.18
		rs6470763	C	G	-0.092	0.0207758	6.81993e-09	5.00035e-13
IVDD	TB BMD	rs17487277	G	C	0.0785	-0.0032	3.42e-11	0.5895
		rs3010043	G	A	-0.0836	0.0091	4.73e-09	0.1729
		rs3135840	T	A	-0.0816	-0.0011	9.27e-10	0.8855
		rs4284332	C	T	0.0647	-0.0014	3.47e-08	0.8107
		rs4473430	T	C	-0.0651	-0.0137	2.42e-08	0.0183
		rs6470763	C	G	-0.092	0.0149	6.82e-09	0.0331299
IVDD	FA BMD	rs17487277	G	C	0.0785	-0.005421	3.42e-11	0.744357
		rs3010043	G	A	-0.0836	0.033395	4.73e-09	0.0810588
		rs3135840	T	A	-0.0816	0.0059	9.27e-10	0.739335
		rs4284332	C	T	0.0647	0.000928	3.47e-08	0.954625
		rs4473430	T	C	-0.0651	-0.00818	2.42e-08	0.619983
		rs6470763	C	G	-0.092	0.001996	6.82e-09	0.922893
IVDD	FN BMD	rs17487277	G	C	0.0785	0.00291	3.42295e-11	0.71264
		rs3010043	G	A	-0.0836	0.007792	4.72999e-09	0.395845
		rs3135840	T	A	-0.0816	0.0035	9.26702e-10	0.706322
		rs4284332	C	T	0.0647	-0.007952	3.46801e-08	0.314434
		rs4473430	T	C	-0.0651	-0.006405	2.42097e-08	0.410796
		rs6470763	C	G	-0.092	0.012012	6.81993e-09	0.250911
IVDD	LS BMD	rs17487277	G	C	0.0785	-0.009558	3.42295e-11	0.301288
		rs3010043	G	A	-0.0836	-0.006563	4.72999e-09	0.539034
		rs3135840	T	A	-0.0816	-0.004782	9.26702e-10	0.654944
		rs4284332	C	T	0.0647	0.002906	3.46801e-08	0.753685
		rs4473430	T	C	-0.0651	-0.01694	2.42097e-08	0.0635419
		rs6470763	C	G	-0.092	-0.026586	6.81993e-09	0.0350744
# IVs represents instruments variates; SNP represents single nucleotide polymorphisms；MR represents Mendelian randomization；FA-, FN-, LS-, TB-BMD represent forearm, femoral neck, lumbar spine and total body BMD respectively; IVDD represents Intervertebral disc degeneration.
